# Supplementary material for: (E)-3-[2,5-Dioxo-3-(propan-2-yl­idene)pyrrolidin-1-yl]acrylic acid
Source: Acta Crystallogr Sect E Struct Rep Online. 2010 Feb 13;66(Pt 3):o634. doi: 10.1107/S1600536810005040 (PMC2983691; doi:10.1107/S1600536810005040)
Supplement: Supplementary file 2 [file e-66-0o634-Isup2.hkl]

# 
# h,k,l, Fc-squared, Fo-squared, sigma(Fo-squared) and status flag 
# 
data_I
_shelx_title ' A in P-1' 
_shelx_refln_list_code          4 
_shelx_F_calc_maximum      119.30 
_exptl_crystal_F_000       220.00 
_reflns_d_resolution_high  0.8256 
 
loop_ 
 _symmetry_equiv_pos_as_xyz 
 'x, y, z' 
 '-x, -y, -z' 
 
_cell_length_a     6.5384 
_cell_length_b     7.5309 
_cell_length_c    10.4051 
_cell_angle_alpha  93.009 
_cell_angle_beta  101.247 
_cell_angle_gamma  90.410 
 
_shelx_F_squared_multiplier     1.000 
 
loop_ 
 _refln_index_h 
 _refln_index_k 
 _refln_index_l 
 _refln_F_squared_calc 
 _refln_F_squared_meas 
 _refln_F_squared_sigma 
 _refln_observed_status 
   1   0   0      388.37      364.48      2.92 o 
   2   0   0      341.66      353.42      2.99 o 
   3   0   0      499.10      493.22      4.33 o 
   4   0   0       40.51       40.74      1.59 o 
   5   0   0       16.70       15.63      1.74 o 
   6   0   0        5.67        6.85      1.47 o 
   7   0   0        4.02        4.19      2.10 o 
  -7   1   0        2.53        2.37      1.92 o 
  -6   1   0        3.62        4.11      1.23 o 
  -5   1   0      160.70      148.77      3.38 o 
  -4   1   0       16.73       14.58      1.13 o 
  -3   1   0       15.68       15.02      0.96 o 
  -2   1   0      324.26      290.26      2.78 o 
  -1   1   0      568.21      513.76      9.47 o 
   0   1   0      108.82      106.66      1.44 o 
   1   1   0       60.52       55.71      0.96 o 
   2   1   0       13.38       12.64      0.75 o 
   3   1   0       21.62       17.85      1.64 o 
   4   1   0       44.55       42.10      1.60 o 
   5   1   0       13.68       14.97      1.76 o 
   6   1   0      115.16      123.07      4.20 o 
   7   1   0        0.00        0.74      1.17 o 
  -7   2   0        3.57        6.09      2.47 o 
  -6   2   0       51.05       56.11      4.67 o 
  -5   2   0       53.21       56.38      3.31 o 
  -4   2   0       20.17       18.38      1.26 o 
  -3   2   0      262.67      251.61      4.04 o 
  -2   2   0      192.33      190.56      2.82 o 
  -1   2   0      302.90      314.22      4.27 o 
   0   2   0     1420.09     1397.55     10.88 o 
   1   2   0    14233.14    12841.20     66.35 o 
   2   2   0       10.19       10.75      0.75 o 
   3   2   0       43.18       47.45      1.62 o 
   4   2   0      178.05      178.03      4.11 o 
   5   2   0        1.27        1.76      0.99 o 
   6   2   0        5.90        8.15      1.53 o 
   7   2   0        0.12        1.00      1.17 o 
  -7   3   0        0.60        4.93      2.30 o 
  -6   3   0        4.19        4.27      1.55 o 
  -5   3   0       14.36       21.17      2.15 o 
  -4   3   0       14.01       12.85      1.76 o 
  -3   3   0       18.67       19.83      1.68 o 
  -2   3   0       30.43       32.38      1.81 o 
  -1   3   0       10.36        7.64      0.96 o 
   0   3   0      531.55      541.81      4.06 o 
   1   3   0      298.25      280.32      3.14 o 
   2   3   0       21.38       20.22      1.08 o 
   3   3   0       19.69       19.81      1.29 o 
   4   3   0       20.47       18.33      1.80 o 
   5   3   0       14.09       13.62      1.85 o 
   6   3   0        8.30       12.06      2.18 o 
   7   3   0       26.80       27.74      4.34 o 
  -7   4   0        2.95        3.35      2.38 o 
  -6   4   0        0.78       -0.08      1.55 o 
  -5   4   0       90.56       91.19      3.83 o 
  -4   4   0       85.88       80.93      3.46 o 
  -3   4   0        5.58        5.82      1.30 o 
  -2   4   0       98.35       92.96      3.06 o 
  -1   4   0       30.66       30.74      1.02 o 
   0   4   0        9.60       12.81      0.80 o 
   1   4   0      438.87      415.60      4.71 o 
   2   4   0     1113.45     1098.89      7.81 o 
   3   4   0        2.77        2.65      0.83 o 
   4   4   0        0.73        0.52      1.01 o 
   5   4   0       34.91       35.90      2.64 o 
   6   4   0        4.51        4.60      2.21 o 
  -6   5   0        2.59        0.27      1.70 o 
  -5   5   0        5.22        3.41      2.03 o 
  -4   5   0        6.53        5.83      1.58 o 
  -3   5   0       17.09       16.68      1.97 o 
  -2   5   0       52.09       51.05      2.67 o 
  -1   5   0       58.34       54.99      2.53 o 
   0   5   0       18.04       20.79      1.11 o 
   1   5   0       31.18       36.94      1.65 o 
   2   5   0       67.52       69.80      2.22 o 
   3   5   0        2.39        2.39      1.01 o 
   4   5   0        0.22        2.03      1.05 o 
   5   5   0       18.46       17.75      2.16 o 
   6   5   0        1.45        4.18      2.56 o 
  -5   6   0       13.50       11.13      2.18 o 
  -4   6   0       39.93       40.05      3.79 o 
  -3   6   0       53.85       53.52      4.76 o 
  -2   6   0        0.06        0.27      0.87 o 
  -1   6   0        0.15       -0.07      0.88 o 
   0   6   0       14.85       16.94      1.50 o 
   1   6   0        0.65        0.97      1.02 o 
   2   6   0       55.58       54.37      2.17 o 
   3   6   0       71.29       67.56      3.07 o 
   4   6   0        0.52        0.43      1.08 o 
   5   6   0        4.93        4.33      2.22 o 
  -5   7   0        1.30        0.58      1.59 o 
  -4   7   0        4.35        4.68      1.79 o 
  -3   7   0        0.03        1.48      1.42 o 
  -2   7   0        3.62        3.48      1.33 o 
  -1   7   0       34.79       34.81      3.99 o 
   0   7   0       10.59        8.99      1.58 o 
   1   7   0        7.07        7.18      1.18 o 
   2   7   0        0.61        1.12      0.96 o 
   3   7   0       11.05       12.89      2.68 o 
   4   7   0        0.77       -0.40      1.74 o 
  -3   8   0        8.83        6.95      2.87 o 
  -2   8   0       23.78       20.97      2.60 o 
  -1   8   0        0.32       -0.14      1.38 o 
   0   8   0        5.31        1.74      1.17 o 
   1   8   0        0.62        0.44      0.91 o 
   2   8   0        0.42        0.40      0.85 o 
  -1   9   0        0.45       -0.81      1.22 o 
   0   9   0        8.31        5.68      1.59 o 
   1   9   0        0.97        0.34      1.30 o 
  -1  -9   1        0.19       -0.42      1.64 o 
   0  -9   1        1.14       -0.45      1.18 o 
   1  -9   1        0.14       -1.17      1.14 o 
  -2  -8   1        7.36        8.23      2.27 o 
  -1  -8   1        0.20       -0.51      1.02 o 
   0  -8   1        1.17       -0.79      1.78 o 
   1  -8   1       25.07       28.31      2.70 o 
   2  -8   1        5.03        5.72      1.69 o 
   3  -8   1       30.58       26.40      2.95 o 
  -4  -7   1        0.63        4.12      1.91 o 
  -3  -7   1       11.18        8.75      2.33 o 
  -2  -7   1        0.38        0.70      0.74 o 
  -1  -7   1        1.21        0.31      0.96 o 
   0  -7   1       10.74        8.56      1.61 o 
   1  -7   1        4.10        5.17      1.43 o 
   2  -7   1        0.18        0.44      1.47 o 
   3  -7   1       15.90       19.88      4.90 o 
   4  -7   1        2.79        5.20      1.81 o 
  -5  -6   1        8.83        6.50      2.48 o 
  -4  -6   1        4.86        2.24      1.78 o 
  -3  -6   1        2.33        2.24      0.91 o 
  -2  -6   1        0.00        0.65      0.82 o 
  -1  -6   1       42.74       42.20      2.01 o 
   0  -6   1       24.46       25.53      3.51 o 
   1  -6   1        3.97        6.38      1.45 o 
   2  -6   1      130.31      129.04      4.34 o 
   3  -6   1       10.07        8.85      1.73 o 
   4  -6   1       53.07       49.66      3.30 o 
   5  -6   1        0.29        0.80      1.45 o 
  -6  -5   1       11.85       12.75      3.50 o 
  -5  -5   1       13.67       16.74      3.17 o 
  -4  -5   1        0.98       -0.15      1.49 o 
  -3  -5   1        0.01        0.62      0.70 o 
  -2  -5   1       40.96       44.18      1.83 o 
  -1  -5   1        0.07       -0.32      0.49 o 
   0  -5   1       10.64       16.40      1.15 o 
   1  -5   1      157.33      172.87      4.36 o 
   2  -5   1        4.72        3.10      1.24 o 
   3  -5   1        9.46        9.82      1.70 o 
   4  -5   1       35.46       32.24      2.62 o 
   5  -5   1        3.02        2.35      2.38 o 
   6  -5   1        5.74        4.71      1.72 o 
  -7  -4   1        4.04        8.13      2.85 o 
  -6  -4   1        9.74       18.30      3.56 o 
  -5  -4   1       17.80       17.81      2.00 o 
  -4  -4   1       34.59       39.37      1.91 o 
  -3  -4   1       12.00       13.44      1.16 o 
  -2  -4   1        4.50        2.41      0.70 o 
  -1  -4   1       33.16       37.94      1.43 o 
   0  -4   1       55.30       55.24      1.58 o 
   1  -4   1      208.72      210.61      2.75 o 
   2  -4   1       41.77       44.04      3.42 o 
   3  -4   1      373.69      393.77      7.08 o 
   4  -4   1       18.51       17.96      2.07 o 
   5  -4   1       63.09       55.53      3.24 o 
   6  -4   1        1.65        4.35      2.57 o 
  -7  -3   1        1.71        4.60      2.21 o 
  -6  -3   1        0.12       -1.30      1.52 o 
  -5  -3   1       96.67       97.77      3.66 o 
  -4  -3   1       21.64       26.85      1.55 o 
  -3  -3   1        4.52        5.93      0.82 o 
  -2  -3   1       26.06       25.87      1.16 o 
  -1  -3   1       41.98       49.45      1.37 o 
   0  -3   1       52.90       50.41      1.32 o 
   1  -3   1       77.65       84.47      1.63 o 
   2  -3   1      624.31      642.19      6.46 o 
   3  -3   1      167.17      155.26      2.71 o 
   4  -3   1       28.19       26.41      2.07 o 
   5  -3   1       27.90       23.70      2.25 o 
   6  -3   1        0.05       -2.36      1.57 o 
   7  -3   1        8.79        5.30      2.68 o 
  -7  -2   1        7.73       10.06      2.60 o 
  -6  -2   1       11.42       10.54      1.69 o 
  -5  -2   1       58.29       62.82      2.86 o 
  -4  -2   1       20.92       18.50      1.27 o 
  -3  -2   1       53.65       63.84      2.65 o 
  -2  -2   1      153.30      152.46      2.23 o 
  -1  -2   1       36.25       33.00      1.01 o 
   0  -2   1      169.15      173.56      1.98 o 
   1  -2   1       38.48       34.73      1.05 o 
   2  -2   1      221.21      215.46      3.01 o 
   3  -2   1       47.84       46.75      1.61 o 
   4  -2   1      445.11      461.01      5.21 o 
   5  -2   1       52.55       52.45      2.18 o 
   6  -2   1       43.24       42.00      4.33 o 
   7  -2   1        4.51        1.78      2.07 o 
  -7  -1   1       21.05       22.10      2.30 o 
  -6  -1   1        7.28        5.52      2.49 o 
  -5  -1   1        1.42        1.02      0.83 o 
  -4  -1   1      487.29      488.48      5.00 o 
  -3  -1   1        0.26        0.26      1.00 o 
  -2  -1   1      141.30      142.81      2.00 o 
  -1  -1   1      404.38      383.73      3.48 o 
   0  -1   1      508.48      477.45      3.42 o 
   1  -1   1      238.12      245.99      2.20 o 
   2  -1   1      108.95      112.66      1.86 o 
   3  -1   1      391.82      418.70      5.80 o 
   4  -1   1      199.49      199.56      3.29 o 
   5  -1   1        4.71        4.56      1.27 o 
   6  -1   1       11.50       10.76      4.50 o 
   7  -1   1        0.66       -1.72      1.14 o 
  -7   0   1       38.14       38.41      2.81 o 
  -6   0   1       10.21        8.77      1.51 o 
  -5   0   1       25.73       27.61      1.59 o 
  -4   0   1      203.37      200.26      7.00 o 
  -3   0   1        0.19        0.00      0.47 o 
  -2   0   1       56.06       47.51      1.27 o 
  -1   0   1     3577.36     3270.77     13.23 o 
   1   0   1       36.83       35.79      1.07 o 
   2   0   1       47.95       50.10      1.16 o 
   3   0   1        5.27        3.25      0.98 o 
   4   0   1        1.38        0.20      0.98 o 
   5   0   1      173.06      184.28      5.97 o 
   6   0   1       63.09       67.73      3.26 o 
   7   0   1        8.50        6.95      1.65 o 
  -7   1   1        6.93        5.74      2.29 o 
  -6   1   1       95.35       96.62      3.72 o 
  -5   1   1       36.60       34.00      1.73 o 
  -4   1   1       33.55       31.59      1.75 o 
  -3   1   1      612.96      673.34      5.18 o 
  -2   1   1      328.21      305.59      3.79 o 
  -1   1   1      445.87      429.19      3.76 o 
   0   1   1      172.83      178.79      1.57 o 
   1   1   1     1724.81     1636.86      9.11 o 
   2   1   1       21.21       27.37      1.34 o 
   3   1   1      123.35      109.14      2.90 o 
   4   1   1       52.08       50.51      2.77 o 
   5   1   1       11.84       15.72      1.77 o 
   6   1   1        0.63       -0.24      0.92 o 
   7   1   1        5.79        5.95      1.65 o 
  -7   2   1        1.36        0.65      1.86 o 
  -6   2   1       54.20       50.94      2.93 o 
  -5   2   1       14.06       14.22      1.76 o 
  -4   2   1       28.02       26.03      1.37 o 
  -3   2   1      464.28      464.63      4.23 o 
  -2   2   1       38.97       40.16      1.75 o 
  -1   2   1      116.31      103.57      2.54 o 
   0   2   1     8645.91     8227.15    103.23 o 
   1   2   1     1159.79     1110.46      5.86 o 
   2   2   1        0.37        2.29      0.92 o 
   3   2   1        1.23        0.67      0.51 o 
   4   2   1       39.66       44.75      2.74 o 
   5   2   1        0.04       -0.62      0.80 o 
   6   2   1       36.99       37.08      2.80 o 
   7   2   1       19.32       23.06      2.64 o 
  -7   3   1        0.54        0.62      2.13 o 
  -6   3   1       12.54       15.71      4.63 o 
  -5   3   1      230.08      220.69      7.50 o 
  -4   3   1       67.79       59.79      2.83 o 
  -3   3   1       60.01       56.33      2.48 o 
  -2   3   1       45.92       46.71      2.05 o 
  -1   3   1      124.64      112.29      2.28 o 
   0   3   1      181.84      169.62      2.29 o 
   1   3   1       36.05       37.35      1.28 o 
   2   3   1      335.33      363.18      3.93 o 
   3   3   1        2.55        2.82      0.72 o 
   4   3   1       21.97       16.81      1.91 o 
   5   3   1        3.65        3.92      1.23 o 
   6   3   1        7.19        7.57      2.55 o 
   7   3   1        0.35        0.44      1.29 o 
  -7   4   1        0.59        0.68      2.26 o 
  -6   4   1        0.11       -0.90      1.25 o 
  -5   4   1       11.62       11.88      1.94 o 
  -4   4   1       22.55       25.38      3.86 o 
  -3   4   1        1.66        2.09      1.09 o 
  -2   4   1      282.94      295.08      5.37 o 
  -1   4   1       60.65       58.45      3.11 o 
   0   4   1        7.66       11.27      0.88 o 
   1   4   1     2887.02     2818.89     16.37 o 
   2   4   1      175.18      175.90      4.50 o 
   3   4   1       11.40       12.59      1.89 o 
   4   4   1       12.28       13.00      1.76 o 
   5   4   1        3.88        5.65      1.48 o 
   6   4   1        0.09        1.09      1.23 o 
  -6   5   1        1.89       -0.36      1.35 o 
  -5   5   1        1.12        0.22      1.29 o 
  -4   5   1      158.92      154.01      5.36 o 
  -3   5   1       18.57       14.56      1.89 o 
  -2   5   1        3.90        3.20      1.21 o 
  -1   5   1        0.38        1.45      0.96 o 
   0   5   1        0.70        1.01      0.55 o 
   1   5   1       33.39       31.23      1.55 o 
   2   5   1        2.65        3.24      0.85 o 
   3   5   1       26.26       29.83      3.34 o 
   4   5   1        0.80        2.42      1.79 o 
   5   5   1        0.77        0.14      1.06 o 
   6   5   1        1.81        1.22      1.38 o 
  -5   6   1        8.53       10.59      2.05 o 
  -4   6   1        0.14        0.64      1.24 o 
  -3   6   1       12.95       10.10      1.86 o 
  -2   6   1       13.07       13.13      1.91 o 
  -1   6   1       30.01       35.77      2.48 o 
   0   6   1       21.99       18.40      1.56 o 
   1   6   1       45.86       39.02      2.48 o 
   2   6   1      536.24      510.80      6.19 o 
   3   6   1       11.50       11.53      3.25 o 
   4   6   1        0.79        0.36      1.06 o 
   5   6   1        7.22        7.24      1.80 o 
  -5   7   1        3.55        1.92      1.64 o 
  -4   7   1        1.12        1.13      1.47 o 
  -3   7   1       29.75       40.92      6.84 o 
  -2   7   1        4.84        6.26      1.61 o 
  -1   7   1        3.88        2.63      1.18 o 
   0   7   1        0.03        0.92      0.87 o 
   1   7   1        6.66        4.88      1.06 o 
   2   7   1        8.08        5.17      1.92 o 
   3   7   1        4.32        4.36      1.34 o 
   4   7   1        1.83        2.19      1.76 o 
  -3   8   1        1.77        0.51      1.13 o 
  -2   8   1        1.27        1.84      1.27 o 
  -1   8   1        1.36        2.87      1.36 o 
   0   8   1        0.25        1.02      1.09 o 
   1   8   1        3.10        3.26      1.14 o 
   2   8   1       22.80       16.58      2.14 o 
   3   8   1       65.87       59.19      5.21 o 
  -1   9   1        2.99        2.55      1.55 o 
   0   9   1        3.66        2.08      2.15 o 
  -1  -9   2        0.10        0.23      1.69 o 
   0  -9   2        0.03        0.70      1.57 o 
  -3  -8   2        0.01        0.42      1.68 o 
  -2  -8   2        0.01        1.39      1.57 o 
  -1  -8   2       21.69       12.50      2.78 o 
   0  -8   2       13.45       10.42      1.83 o 
   1  -8   2        1.04       -0.02      1.19 o 
   2  -8   2       29.96       35.46      3.13 o 
   3  -8   2       58.61       52.10      5.42 o 
  -5  -7   2        2.43        2.14      2.22 o 
  -4  -7   2        1.40        1.68      1.66 o 
  -3  -7   2        1.24        0.60      1.09 o 
  -2  -7   2        0.87        0.32      1.40 o 
  -1  -7   2        3.97        3.90      1.22 o 
   0  -7   2        0.59       -0.29      0.97 o 
   1  -7   2        0.09        1.85      1.20 o 
   2  -7   2        1.38        1.72      1.36 o 
   3  -7   2        0.56       -0.56      1.31 o 
   4  -7   2        2.46        3.94      1.88 o 
  -5  -6   2        0.46       -0.82      1.52 o 
  -4  -6   2        4.81        4.71      1.46 o 
  -3  -6   2       18.80       17.38      1.88 o 
  -2  -6   2       10.72       11.67      1.04 o 
  -1  -6   2        3.23        2.88      0.85 o 
   0  -6   2       92.28       84.65      6.11 o 
   1  -6   2       33.19       28.64      2.34 o 
   2  -6   2        0.08       -0.03      1.06 o 
   3  -6   2      120.03      121.02      4.53 o 
   4  -6   2       81.39       81.88      4.07 o 
   5  -6   2        0.02       -0.17      1.48 o 
  -6  -5   2        9.37        8.64      2.90 o 
  -5  -5   2        0.57       -0.86      1.27 o 
  -4  -5   2        6.48        6.83      2.47 o 
  -3  -5   2        7.18       11.82      2.05 o 
  -2  -5   2        1.67        1.76      0.78 o 
  -1  -5   2       16.34       15.86      1.06 o 
   0  -5   2       14.68       17.52      1.23 o 
   1  -5   2       12.25        7.70      2.43 o 
   2  -5   2        9.38        8.58      1.55 o 
   3  -5   2       28.80       33.29      2.51 o 
   4  -5   2        0.01       -0.01      1.20 o 
   5  -5   2        5.28        6.07      1.69 o 
   6  -5   2       29.65       47.31      5.44 o 
  -7  -4   2        1.56       -0.40      2.20 o 
  -6  -4   2        2.64        4.31      2.13 o 
  -5  -4   2       13.72       17.45      3.13 o 
  -4  -4   2        0.83        1.82      1.06 o 
  -3  -4   2        5.10        7.59      1.04 o 
  -2  -4   2       85.75       84.52      2.30 o 
  -1  -4   2      266.17      250.05      2.87 o 
   0  -4   2       13.15       16.06      1.06 o 
   1  -4   2       92.08       95.69      2.13 o 
   2  -4   2      108.15      101.44      2.25 o 
   3  -4   2        6.60        6.58      1.40 o 
   4  -4   2      202.42      208.76      5.27 o 
   5  -4   2       35.36       33.42      2.71 o 
   6  -4   2        0.07        1.51      2.04 o 
  -7  -3   2        3.81       -1.01      1.92 o 
  -6  -3   2        1.14        0.87      1.92 o 
  -5  -3   2       12.05       16.66      1.91 o 
  -4  -3   2       15.61       14.64      1.25 o 
  -3  -3   2       20.38       22.56      1.23 o 
  -2  -3   2       39.30       37.44      1.29 o 
  -1  -3   2        6.25        3.93      0.49 o 
   0  -3   2      173.65      185.64      2.56 o 
   1  -3   2        6.44        8.73      0.80 o 
   2  -3   2       36.03       37.97      1.43 o 
   3  -3   2       18.51       12.51      1.82 o 
   4  -3   2      134.73      140.15      4.08 o 
   5  -3   2        0.93        1.75      1.23 o 
   6  -3   2        2.61        2.51      2.08 o 
   7  -3   2       16.05       22.13      4.12 o 
  -7  -2   2       18.33       16.66      3.52 o 
  -6  -2   2        2.07        3.14      1.79 o 
  -5  -2   2       40.85       43.57      1.95 o 
  -4  -2   2      160.82      176.07      3.16 o 
  -3  -2   2        4.21        4.67      0.72 o 
  -2  -2   2       56.79       57.49      1.35 o 
  -1  -2   2       88.42       84.25      1.15 o 
   0  -2   2     1565.06     1531.68      7.11 o 
   1  -2   2       16.60       24.53      1.04 o 
   2  -2   2        8.24        5.26      0.75 o 
   3  -2   2      293.78      289.29      3.78 o 
   4  -2   2       17.96       19.78      1.40 o 
   5  -2   2      130.54      126.10      4.03 o 
   6  -2   2        4.39        3.60      2.14 o 
   7  -2   2        0.81        1.35      1.88 o 
  -7  -1   2        0.05       -1.00      1.38 o 
  -6  -1   2        3.37        2.85      1.59 o 
  -5  -1   2       11.40       13.26      1.30 o 
  -4  -1   2       40.57       36.95      1.63 o 
  -3  -1   2      215.11      208.25      2.88 o 
  -2  -1   2       84.29       86.73      1.93 o 
  -1  -1   2      565.53      502.36      4.51 o 
   0  -1   2       62.95       65.53      1.26 o 
   1  -1   2      356.25      372.68      3.09 o 
   2  -1   2      309.10      331.80      3.28 o 
   3  -1   2        9.26        9.94      0.97 o 
   4  -1   2        5.36        5.70      1.01 o 
   5  -1   2      158.37      160.53      5.04 o 
   6  -1   2        0.68        0.98      1.27 o 
   7  -1   2        0.01        1.16      1.82 o 
  -7   0   2       18.59       19.31      2.13 o 
  -6   0   2       32.94       31.67      1.83 o 
  -5   0   2       72.55       71.50      2.33 o 
  -4   0   2       62.79       67.91      2.22 o 
  -3   0   2      886.72      932.62      6.23 o 
  -2   0   2       12.24       16.83      0.83 o 
  -1   0   2      334.05      350.91      3.45 o 
   0   0   2        2.45        0.56      0.34 o 
   1   0   2     1039.78     1025.15      6.94 o 
   2   0   2      253.01      248.85      3.84 o 
   3   0   2      118.55      112.05      2.16 o 
   4   0   2      303.37      297.18      5.53 o 
   5   0   2       21.80       20.85      2.73 o 
   6   0   2       58.53       62.82      5.39 o 
   7   0   2        0.01       -0.11      1.07 o 
  -7   1   2       13.32       12.84      2.81 o 
  -6   1   2        4.62        3.90      1.04 o 
  -5   1   2        5.27        6.93      1.09 o 
  -4   1   2      125.36      144.28      2.76 o 
  -3   1   2      163.12      167.72      3.75 o 
  -2   1   2      235.77      249.18      2.67 o 
  -1   1   2        1.69        2.23      0.40 o 
   0   1   2      271.61      249.89      2.27 o 
   1   1   2        0.12        0.70      0.61 o 
   2   1   2       65.59       84.96      2.36 o 
   3   1   2      280.36      296.08      4.99 o 
   4   1   2       10.28        7.33      1.35 o 
   5   1   2       26.04       28.62      2.31 o 
   6   1   2       66.27       67.22      4.50 o 
   7   1   2        0.11       -1.21      1.69 o 
  -7   2   2       20.34       19.77      3.43 o 
  -6   2   2       37.02       34.72      4.55 o 
  -5   2   2       24.69       21.77      3.40 o 
  -4   2   2      168.57      171.44      2.96 o 
  -3   2   2       29.65       33.05      2.20 o 
  -2   2   2      578.47      608.30      4.72 o 
  -1   2   2       28.68       28.47      0.87 o 
   0   2   2      113.07      119.48      1.84 o 
   1   2   2       40.84       42.72      1.16 o 
   2   2   2       99.72      102.23      1.60 o 
   3   2   2       73.61       76.73      2.81 o 
   4   2   2        6.41        8.79      1.48 o 
   5   2   2      110.11      100.51      3.85 o 
   6   2   2       21.26       24.77      2.56 o 
   7   2   2       16.75       12.88      2.23 o 
  -7   3   2        0.96        1.03      1.32 o 
  -6   3   2       24.72       21.36      2.33 o 
  -5   3   2        6.34        6.69      1.54 o 
  -4   3   2        2.39        3.83      1.47 o 
  -3   3   2      289.14      303.36      5.38 o 
  -2   3   2       23.45       22.08      1.57 o 
  -1   3   2        0.00        0.30      0.38 o 
   0   3   2        0.43        0.09      0.60 o 
   1   3   2        8.02        7.94      1.00 o 
   2   3   2       43.51       44.73      1.45 o 
   3   3   2       27.01       31.75      3.46 o 
   4   3   2       70.23       76.15      3.24 o 
   5   3   2        4.22        4.95      1.79 o 
   6   3   2        9.69       10.30      1.89 o 
  -7   4   2        1.12        4.64      1.85 o 
  -6   4   2       59.81       62.06      3.66 o 
  -5   4   2       30.73       26.84      2.50 o 
  -4   4   2       26.35       24.81      3.53 o 
  -3   4   2      129.08      135.85      4.06 o 
  -2   4   2        9.76        9.71      1.42 o 
  -1   4   2       65.01       69.48      2.17 o 
   0   4   2      162.58      157.41      2.66 o 
   1   4   2       18.32       22.59      1.27 o 
   2   4   2       21.16       18.48      1.21 o 
   3   4   2        0.37        1.27      0.94 o 
   4   4   2        2.88        2.36      1.14 o 
   5   4   2        0.88        1.73      1.21 o 
   6   4   2       27.10       26.67      2.82 o 
  -6   5   2        3.91        4.82      1.81 o 
  -5   5   2       34.13       36.18      5.85 o 
  -4   5   2        0.58        0.69      1.16 o 
  -3   5   2        0.06        0.07      1.27 o 
  -2   5   2       87.99       88.66      3.36 o 
  -1   5   2        1.26        0.22      0.79 o 
   0   5   2       25.53       27.70      1.68 o 
   1   5   2        0.51        0.05      0.70 o 
   2   5   2       32.49       35.73      2.32 o 
   3   5   2       11.36        9.96      1.62 o 
   4   5   2        8.78        4.69      3.72 o 
   5   5   2        9.29       10.58      6.08 o 
   6   5   2        0.06        1.13      1.71 o 
  -5   6   2       40.25       42.22      3.37 o 
  -4   6   2       20.08       23.73      2.62 o 
  -3   6   2       11.16       12.46      1.87 o 
  -2   6   2       61.43       61.22      3.18 o 
  -1   6   2        1.89        1.78      1.26 o 
   0   6   2        4.86        7.90      1.20 o 
   1   6   2      169.33      154.54      4.44 o 
   2   6   2       32.48       31.97      2.43 o 
   3   6   2        0.01        0.25      0.99 o 
   4   6   2        0.23        0.58      1.40 o 
   5   6   2        0.00        1.88      1.35 o 
  -5   7   2        1.44        1.71      1.62 o 
  -4   7   2       27.84       30.20      3.10 o 
  -3   7   2        2.52        2.26      1.42 o 
  -2   7   2        0.06        0.08      1.03 o 
  -1   7   2        4.65        4.40      1.38 o 
   0   7   2        0.97        1.05      0.84 o 
   1   7   2        6.53        7.71      2.60 o 
   2   7   2        2.07        3.72      1.92 o 
   3   7   2       13.12       15.82      2.13 o 
   4   7   2        1.15        1.60      1.24 o 
  -3   8   2        9.72       10.33      2.12 o 
  -2   8   2        1.65       -0.02      1.17 o 
  -1   8   2       16.14       14.45      2.85 o 
   0   8   2        0.00        0.07      0.92 o 
   1   8   2        3.71        3.48      2.20 o 
   2   8   2       75.17       65.78      5.64 o 
   3   8   2        8.47        8.88      2.72 o 
  -3  -8   3        4.24        2.77      2.18 o 
  -2  -8   3        1.04        2.04      1.57 o 
  -1  -8   3       16.35       17.18      3.22 o 
   0  -8   3        0.09        0.36      1.57 o 
   1  -8   3        0.04       -0.61      0.94 o 
   2  -8   3       36.18       33.69      3.16 o 
   3  -8   3        0.13       -0.88      1.46 o 
  -5  -7   3        0.00       -2.30      1.64 o 
  -4  -7   3        0.31        2.02      1.33 o 
  -3  -7   3       10.75        9.16      1.69 o 
  -2  -7   3        7.07        9.27      2.31 o 
  -1  -7   3       11.23        9.66      2.29 o 
   0  -7   3        0.04       -0.20      0.92 o 
   1  -7   3        1.63        1.45      1.29 o 
   2  -7   3        8.43        9.34      1.89 o 
   3  -7   3       14.80       14.39      2.31 o 
   4  -7   3       13.37       12.87      2.62 o 
  -5  -6   3        1.23       -0.14      1.47 o 
  -4  -6   3       14.54       17.21      5.03 o 
  -3  -6   3        7.77        8.69      1.56 o 
  -2  -6   3       34.04       41.94      2.52 o 
  -1  -6   3       51.23       46.73      3.04 o 
   0  -6   3       76.28       70.40      7.37 o 
   1  -6   3       16.73       16.67      2.00 o 
   2  -6   3        0.34       -1.63      1.12 o 
   3  -6   3      212.00      223.07      7.39 o 
   4  -6   3        0.39        1.42      1.46 o 
   5  -6   3        0.01       -1.87      1.37 o 
  -6  -5   3        0.24       -2.42      1.61 o 
  -5  -5   3        6.25        8.59      2.49 o 
  -4  -5   3       10.95       12.58      4.09 o 
  -3  -5   3        0.52       -0.05      0.92 o 
  -2  -5   3       55.91       56.12      1.65 o 
  -1  -5   3       58.53       53.75      1.88 o 
   0  -5   3       38.20       36.82      1.71 o 
   1  -5   3       15.95       20.55      1.91 o 
   2  -5   3        0.17        0.35      1.10 o 
   3  -5   3        1.97        3.06      1.37 o 
   4  -5   3        1.61        1.14      1.34 o 
   5  -5   3        1.06       -0.96      1.26 o 
  -7  -4   3       11.88       12.89      3.44 o 
  -6  -4   3       10.87       16.23      3.40 o 
  -5  -4   3        0.02        1.37      1.09 o 
  -4  -4   3       21.56       15.85      1.82 o 
  -3  -4   3       53.79       54.38      2.56 o 
  -2  -4   3       16.21       17.80      0.90 o 
  -1  -4   3      134.82      140.25      2.57 o 
   0  -4   3      756.77      759.36      6.19 o 
   1  -4   3      179.45      178.56      3.04 o 
   2  -4   3      119.48      104.00      2.52 o 
   3  -4   3       59.54       59.55      2.91 o 
   4  -4   3      437.29      434.36      7.71 o 
   5  -4   3        0.25        1.60      2.25 o 
   6  -4   3        0.14        1.65      2.16 o 
  -7  -3   3        1.54        2.30      2.08 o 
  -6  -3   3       44.46       45.53      4.56 o 
  -5  -3   3        5.38        4.87      1.38 o 
  -4  -3   3       21.85       25.13      1.99 o 
  -3  -3   3       94.44      115.38      2.26 o 
  -2  -3   3       57.26       52.42      1.47 o 
  -1  -3   3      102.45      107.22      2.40 o 
   0  -3   3      217.17      204.28      2.81 o 
   1  -3   3       19.26       23.54      2.08 o 
   2  -3   3       30.77       32.65      1.47 o 
   3  -3   3        0.69        2.00      0.85 o 
   4  -3   3       11.43       13.87      1.43 o 
   5  -3   3        0.03       -1.13      1.73 o 
   6  -3   3       15.86       18.02      3.56 o 
  -7  -2   3       28.72       32.75      4.18 o 
  -6  -2   3        8.89        9.28      1.70 o 
  -5  -2   3        0.15       -1.49      1.58 o 
  -4  -2   3       12.37       12.65      1.14 o 
  -3  -2   3       48.48       51.02      1.76 o 
  -2  -2   3      166.13      164.69      1.96 o 
  -1  -2   3        0.23       -0.01      0.53 o 
   0  -2   3      171.75      160.66      2.93 o 
   1  -2   3     3023.53     3105.05     12.66 o 
   2  -2   3      121.74      128.27      2.44 o 
   3  -2   3      103.86      106.14      2.49 o 
   4  -2   3      261.47      266.92      4.15 o 
   5  -2   3      278.59      271.73      9.75 o 
   6  -2   3        0.03        3.60      2.07 o 
   7  -2   3        0.60        0.56      2.04 o 
  -7  -1   3        5.71        3.60      2.00 o 
  -6  -1   3        1.37        1.06      1.10 o 
  -5  -1   3       40.72       40.85      1.88 o 
  -4  -1   3       17.94       19.53      1.24 o 
  -3  -1   3       57.97       53.53      1.49 o 
  -2  -1   3      281.93      278.12      4.08 o 
  -1  -1   3      530.52      477.20      7.24 o 
   0  -1   3        4.20        4.08      0.64 o 
   1  -1   3      203.33      161.72      2.25 o 
   2  -1   3        0.03        0.23      0.47 o 
   3  -1   3        5.00        4.21      0.76 o 
   4  -1   3        9.22       10.99      1.89 o 
   5  -1   3       17.80       17.27      3.27 o 
   6  -1   3        0.25       -1.20      1.03 o 
   7  -1   3       25.55       46.22      5.18 o 
  -7   0   3       15.32       12.01      2.66 o 
  -6   0   3       72.31       69.90      3.80 o 
  -5   0   3       10.60       13.14      1.28 o 
  -4   0   3       88.22       88.08      2.26 o 
  -3   0   3       58.91       56.65      2.00 o 
  -2   0   3       32.49       30.27      1.08 o 
  -1   0   3      184.44      177.46      2.00 o 
   0   0   3      264.60      231.35      2.36 o 
   1   0   3        9.01        7.79      0.60 o 
   2   0   3     1527.19     1550.74     11.04 o 
   3   0   3       35.94       37.00      2.08 o 
   4   0   3        7.08        7.08      1.42 o 
   5   0   3      191.20      187.14      5.13 o 
   6   0   3       60.33       61.12      3.50 o 
   7   0   3        0.23       -0.08      1.20 o 
  -7   1   3        0.17        0.78      1.14 o 
  -6   1   3        3.48        2.80      1.00 o 
  -5   1   3        2.79        2.37      0.98 o 
  -4   1   3        2.25        1.68      0.74 o 
  -3   1   3        2.69        1.61      1.07 o 
  -2   1   3       81.34       85.12      1.73 o 
  -1   1   3      266.17      239.21      2.65 o 
   0   1   3      139.16      142.12      1.97 o 
   1   1   3      197.35      184.75      2.05 o 
   2   1   3       35.34       37.48      1.79 o 
   3   1   3        8.03        6.92      1.22 o 
   4   1   3        7.48        7.08      1.37 o 
   5   1   3       42.81       36.46      3.97 o 
   6   1   3        8.86       10.11      1.82 o 
   7   1   3        0.53        0.37      1.29 o 
  -7   2   3        0.62        1.54      2.03 o 
  -6   2   3       60.95       60.48      5.06 o 
  -5   2   3       18.05       18.25      2.02 o 
  -4   2   3      103.95       95.06      3.43 o 
  -3   2   3      328.79      340.64      3.78 o 
  -2   2   3       10.36        8.83      0.75 o 
  -1   2   3        0.40        0.40      0.67 o 
   0   2   3      235.22      221.07      2.72 o 
   1   2   3      302.07      302.40      3.10 o 
   2   2   3       17.15       21.12      1.55 o 
   3   2   3       80.68       80.70      3.02 o 
   4   2   3       21.95       27.28      2.22 o 
   5   2   3        2.72        0.92      1.42 o 
   6   2   3       62.65       68.86      4.96 o 
  -7   3   3        0.81        0.41      1.42 o 
  -6   3   3        0.42        1.67      1.21 o 
  -5   3   3        0.01       -1.41      1.15 o 
  -4   3   3        0.02        0.88      1.09 o 
  -3   3   3        0.20        1.28      0.96 o 
  -2   3   3      112.63      100.36      3.68 o 
  -1   3   3        6.91        7.53      0.88 o 
   0   3   3       51.50       51.60      1.54 o 
   1   3   3        1.86        0.64      0.53 o 
   2   3   3       45.41       47.63      2.29 o 
   3   3   3        0.25       -0.41      1.45 o 
   4   3   3        2.21        3.57      1.86 o 
   5   3   3        0.30        0.73      2.14 o 
   6   3   3       33.25       31.71      4.87 o 
  -7   4   3        0.04        1.18      1.60 o 
  -6   4   3        5.95        5.07      1.60 o 
  -5   4   3       66.49       57.43      6.54 o 
  -4   4   3        9.77       10.69      1.76 o 
  -3   4   3      101.38      102.35      5.59 o 
  -2   4   3      151.20      163.71      4.23 o 
  -1   4   3        3.23        3.51      0.66 o 
   0   4   3       11.61       12.61      1.05 o 
   1   4   3       50.60       50.03      1.84 o 
   2   4   3       66.97       68.89      4.24 o 
   3   4   3        0.12        0.81      0.92 o 
   4   4   3        2.16        0.23      0.99 o 
   5   4   3       13.90       12.49      3.83 o 
   6   4   3        6.17        7.35      1.85 o 
  -6   5   3        6.49        0.49      3.18 o 
  -5   5   3        3.79        6.04      1.73 o 
  -4   5   3        2.24        0.89      1.58 o 
  -3   5   3        6.74        7.75      2.84 o 
  -2   5   3        0.65       -0.07      0.91 o 
  -1   5   3       21.27       18.38      1.57 o 
   0   5   3        1.75        1.14      0.76 o 
   1   5   3        8.53        8.99      1.13 o 
   2   5   3        0.00       -1.20      0.80 o 
   3   5   3        4.25        5.85      1.64 o 
   4   5   3        3.16        3.95      1.41 o 
   5   5   3        0.41        0.78      1.30 o 
  -5   6   3       12.74       10.86      3.03 o 
  -4   6   3       33.72       31.46      2.94 o 
  -3   6   3       25.26       25.96      3.11 o 
  -2   6   3       30.56       29.13      3.23 o 
  -1   6   3       29.46       33.00      2.44 o 
   0   6   3       11.38       12.66      1.73 o 
   1   6   3        1.29        1.74      1.10 o 
   2   6   3        3.03        1.88      1.14 o 
   3   6   3        4.19        5.66      1.54 o 
   4   6   3        0.16        0.37      1.30 o 
  -4   7   3        2.84        1.34      2.73 o 
  -3   7   3        1.33        0.75      1.22 o 
  -2   7   3        5.96        7.18      3.70 o 
  -1   7   3        0.45        1.08      1.02 o 
   0   7   3        0.97        0.20      0.87 o 
   1   7   3        0.14       -1.17      1.57 o 
   2   7   3        0.02       -0.40      1.39 o 
   3   7   3        0.83        2.04      1.81 o 
   4   7   3        0.67       -1.06      1.33 o 
  -3   8   3       10.08       10.46      2.98 o 
  -2   8   3       12.25        9.29      2.03 o 
  -1   8   3        7.56        5.00      1.70 o 
   0   8   3        3.13        2.72      1.40 o 
   1   8   3       11.47       11.19      2.19 o 
   2   8   3        0.81        0.55      2.21 o 
  -3  -8   4        0.78       -2.13      1.79 o 
  -2  -8   4        1.07        2.24      1.85 o 
  -1  -8   4        1.93        2.13      1.65 o 
   0  -8   4       17.14       16.26      3.27 o 
   1  -8   4        0.54       -0.32      1.69 o 
   2  -8   4       21.28       24.81      4.66 o 
  -4  -7   4        3.61        3.53      2.08 o 
  -3  -7   4        0.50       -1.40      0.97 o 
  -2  -7   4        1.60        0.79      1.51 o 
  -1  -7   4       35.13       36.10      4.03 o 
   0  -7   4        0.13        2.34      1.55 o 
   1  -7   4        0.25        0.40      1.94 o 
   2  -7   4       56.94       65.61      3.69 o 
   3  -7   4        4.08        6.83      1.81 o 
   4  -7   4        3.08        2.11      1.82 o 
  -5  -6   4        0.50        2.56      1.47 o 
  -4  -6   4       14.09       13.92      2.02 o 
  -3  -6   4        9.51       11.48      1.80 o 
  -2  -6   4        2.57        1.53      1.36 o 
  -1  -6   4        9.57       11.64      1.63 o 
   0  -6   4       11.89       13.81      1.86 o 
   1  -6   4       13.47       13.74      1.96 o 
   2  -6   4        3.93        3.75      1.44 o 
   3  -6   4       24.89       24.40      2.55 o 
   4  -6   4       16.05       21.84      2.67 o 
   5  -6   4        0.02        0.96      2.37 o 
  -6  -5   4        0.70        2.61      2.16 o 
  -5  -5   4        2.34        0.07      2.02 o 
  -4  -5   4        0.09       -0.14      0.98 o 
  -3  -5   4        9.57       11.89      1.71 o 
  -2  -5   4       10.90       10.62      1.55 o 
  -1  -5   4       32.99       35.25      2.21 o 
   0  -5   4       72.99       73.12      2.27 o 
   1  -5   4        2.04        1.91      1.04 o 
   2  -5   4        6.03        5.86      1.46 o 
   3  -5   4      162.35      171.06      4.94 o 
   4  -5   4       58.47       64.70      7.45 o 
   5  -5   4        1.36       -2.67      1.78 o 
  -7  -4   4       40.90       47.61      5.48 o 
  -6  -4   4        2.65        0.12      1.53 o 
  -5  -4   4        2.19        1.36      1.17 o 
  -4  -4   4        9.57        7.52      1.53 o 
  -3  -4   4       64.71       65.80      2.87 o 
  -2  -4   4       77.69       69.65      2.77 o 
  -1  -4   4        1.60        3.02      0.77 o 
   0  -4   4       88.26       89.19      2.25 o 
   1  -4   4       16.06       15.96      2.29 o 
   2  -4   4        6.89        7.25      1.10 o 
   3  -4   4       70.76       70.95      3.19 o 
   4  -4   4       10.20       13.54      1.95 o 
   5  -4   4       12.42       15.50      3.39 o 
   6  -4   4        1.68        2.66      2.46 o 
  -7  -3   4       16.30       18.74      3.77 o 
  -6  -3   4        4.52        4.72      2.70 o 
  -5  -3   4        7.69        6.08      3.10 o 
  -4  -3   4        1.70        0.42      0.93 o 
  -3  -3   4      108.14      102.43      3.27 o 
  -2  -3   4       79.03       85.74      8.21 o 
  -1  -3   4      190.33      191.08      2.55 o 
   0  -3   4      284.37      269.74      3.35 o 
   1  -3   4       10.42       10.13      1.19 o 
   2  -3   4        5.83        7.89      1.03 o 
   3  -3   4       21.95       24.51      1.59 o 
   4  -3   4       92.18      108.26      3.91 o 
   5  -3   4       99.92      106.32      6.55 o 
   6  -3   4        1.60        4.28      2.70 o 
  -7  -2   4       12.67        8.95      2.74 o 
  -6  -2   4      132.25      154.99      7.17 o 
  -5  -2   4        1.72        1.79      1.20 o 
  -4  -2   4        1.83       -0.19      1.81 o 
  -3  -2   4       83.37       91.02      5.82 o 
  -2  -2   4      186.69      185.19      4.91 o 
  -1  -2   4      713.18      679.31      9.69 o 
   0  -2   4      135.18      129.67      2.24 o 
   1  -2   4      431.87      460.88      4.44 o 
   2  -2   4       24.66       21.09      1.24 o 
   3  -2   4       25.90       21.79      1.39 o 
   4  -2   4      278.34      267.63      7.00 o 
   5  -2   4        0.06       -1.05      0.98 o 
   6  -2   4        4.25        3.66      2.16 o 
  -7  -1   4        6.19        3.42      2.03 o 
  -6  -1   4      131.04      131.56      4.35 o 
  -5  -1   4        2.40        1.78      1.11 o 
  -4  -1   4       63.51       61.86      1.91 o 
  -3  -1   4      159.61      164.44      2.43 o 
  -2  -1   4      379.48      441.21      5.58 o 
  -1  -1   4      540.82      560.43      9.71 o 
   0  -1   4      510.04      520.40      4.11 o 
   1  -1   4      328.01      325.02      3.43 o 
   2  -1   4       89.91       89.36      1.99 o 
   3  -1   4        0.92        0.15      1.07 o 
   4  -1   4        8.45        9.86      1.67 o 
   5  -1   4        3.81        3.73      1.32 o 
   6  -1   4       31.43       31.50      2.83 o 
  -7   0   4        3.60        2.60      1.36 o 
  -6   0   4       53.71       51.46      2.92 o 
  -5   0   4      155.99      156.13      3.27 o 
  -4   0   4        4.84        4.75      0.91 o 
  -3   0   4      104.42       95.48      2.01 o 
  -2   0   4      206.79      252.12      2.83 o 
  -1   0   4      239.09      247.47      2.70 o 
   0   0   4     1635.01     1599.26      8.15 o 
   1   0   4     1158.96     1193.64     16.01 o 
   2   0   4      459.80      463.96      5.15 o 
   3   0   4       83.80       77.90      2.98 o 
   4   0   4        2.83        3.07      1.12 o 
   5   0   4      275.73      267.41      6.28 o 
   6   0   4        0.48        0.96      1.19 o 
  -7   1   4        0.00        2.20      1.92 o 
  -6   1   4       10.56        9.94      1.56 o 
  -5   1   4      325.00      300.81      4.53 o 
  -4   1   4       15.74       16.00      1.22 o 
  -3   1   4      167.62      159.50      2.74 o 
  -2   1   4      605.28      625.03      4.98 o 
  -1   1   4       23.04       34.03      1.99 o 
   0   1   4      563.79      568.06      4.48 o 
   1   1   4      349.33      324.00      3.13 o 
   2   1   4       38.13       34.46      1.98 o 
   3   1   4       65.24       70.19      2.90 o 
   4   1   4        0.01        0.10      0.90 o 
   5   1   4        0.42       -0.73      0.89 o 
   6   1   4        1.62        0.77      1.15 o 
  -7   2   4        2.08        3.22      2.01 o 
  -6   2   4       61.86       59.67      3.26 o 
  -5   2   4       45.91       42.03      2.63 o 
  -4   2   4       27.78       24.51      1.45 o 
  -3   2   4       10.00        8.47      1.02 o 
  -2   2   4      130.96      140.17      2.19 o 
  -1   2   4       88.53       93.72      2.03 o 
   0   2   4       52.19       62.92      2.42 o 
   1   2   4      259.84      257.35      3.08 o 
   2   2   4      802.27      755.51     17.63 o 
   3   2   4      128.94      116.56      3.75 o 
   4   2   4       31.90       29.43      4.93 o 
   5   2   4       36.27       35.73      3.40 o 
   6   2   4       88.87       96.47      4.53 o 
  -7   3   4       18.82       23.03      2.67 o 
  -6   3   4        3.92        5.31      1.65 o 
  -5   3   4        3.25        1.66      1.18 o 
  -4   3   4      197.69      189.25      4.81 o 
  -3   3   4       66.50       58.70      2.73 o 
  -2   3   4       68.16       67.90      1.71 o 
  -1   3   4      271.73      298.02      3.88 o 
   0   3   4       10.19       12.00      1.00 o 
   1   3   4       32.46       32.48      1.39 o 
   2   3   4       56.14       62.23      2.72 o 
   3   3   4        0.07       -0.10      0.83 o 
   4   3   4        9.27       11.07      1.79 o 
   5   3   4        0.68        0.98      1.23 o 
   6   3   4        1.03        0.98      1.96 o 
  -7   4   4        0.04        0.07      1.56 o 
  -6   4   4        0.71       -1.67      1.19 o 
  -5   4   4       91.72       91.75      6.23 o 
  -4   4   4        0.02        0.36      1.61 o 
  -3   4   4        5.81        6.30      1.38 o 
  -2   4   4       16.68       17.83      2.09 o 
  -1   4   4        6.63        9.16      1.24 o 
   0   4   4       36.55       36.63      2.51 o 
   1   4   4        1.48        2.33      0.79 o 
   2   4   4        2.91        2.89      1.11 o 
   3   4   4      153.66      146.02      4.58 o 
   4   4   4       15.82       15.79      2.11 o 
   5   4   4        1.87        1.24      1.25 o 
  -6   5   4        3.84        4.30      4.06 o 
  -5   5   4        3.80        3.90      1.66 o 
  -4   5   4        0.71       -0.82      1.02 o 
  -3   5   4       29.18       40.51      3.47 o 
  -2   5   4       19.03       22.32      3.08 o 
  -1   5   4        2.75        1.70      0.89 o 
   0   5   4       51.49       60.82      2.82 o 
   1   5   4        1.73        1.86      3.94 o 
   2   5   4        0.02       -1.22      0.81 o 
   3   5   4        3.57        4.28      1.40 o 
   4   5   4        1.99        1.31      1.23 o 
   5   5   4        0.99        4.84      1.63 o 
  -5   6   4       10.04        6.12      2.49 o 
  -4   6   4       21.69       24.87      5.16 o 
  -3   6   4       15.85       19.18      2.37 o 
  -2   6   4        9.82       11.01      1.86 o 
  -1   6   4        0.91        0.78      0.89 o 
   0   6   4        1.37        1.31      0.96 o 
   1   6   4       11.33       13.62      2.83 o 
   2   6   4        0.08        0.00      1.52 o 
   3   6   4        0.87       -0.65      1.67 o 
   4   6   4       15.66       16.02      2.38 o 
  -4   7   4        0.10       -0.24      1.21 o 
  -3   7   4        3.47        2.59      1.44 o 
  -2   7   4        3.35        3.04      3.78 o 
  -1   7   4        4.80        3.91      1.24 o 
   0   7   4        0.03        0.44      0.86 o 
   1   7   4        9.51        9.59      2.75 o 
   2   7   4        0.01       -0.65      1.34 o 
   3   7   4        0.47       -1.78      1.40 o 
  -3   8   4        0.15        0.35      1.30 o 
  -2   8   4       11.23        8.55      2.00 o 
  -1   8   4        3.19        2.07      1.17 o 
   0   8   4        0.31        2.23      1.71 o 
   1   8   4        0.40        1.22      2.14 o 
  -3  -8   5        0.01       -0.38      2.07 o 
  -2  -8   5        4.35        7.07      2.74 o 
  -1  -8   5        6.77        8.21      2.51 o 
   0  -8   5        1.07        4.63      2.08 o 
   1  -8   5       41.95       44.97      5.33 o 
   2  -8   5        7.30        8.49      3.07 o 
  -4  -7   5        1.85        1.91      1.48 o 
  -3  -7   5        0.01       -1.26      0.93 o 
  -2  -7   5        9.16        6.35      1.63 o 
  -1  -7   5        0.22        1.59      1.62 o 
   0  -7   5        8.59        9.72      2.81 o 
   1  -7   5        3.37        1.46      1.99 o 
   2  -7   5        2.72        3.27      2.87 o 
   3  -7   5        0.33        1.68      1.63 o 
  -5  -6   5        7.41        5.47      1.75 o 
  -4  -6   5       10.08       10.19      1.91 o 
  -3  -6   5        6.05        4.02      1.41 o 
  -2  -6   5        0.21        1.14      1.07 o 
  -1  -6   5        7.47        5.75      2.22 o 
   0  -6   5       94.14       99.88      5.72 o 
   1  -6   5        5.08        4.67      3.63 o 
   2  -6   5      125.46      120.96      4.37 o 
   3  -6   5        0.00        0.39      1.77 o 
   4  -6   5        6.37       11.92      2.24 o 
  -6  -5   5        1.98        0.36      2.00 o 
  -5  -5   5       21.68       20.48      2.45 o 
  -4  -5   5       18.82       20.39      2.45 o 
  -3  -5   5       17.96       18.16      2.00 o 
  -2  -5   5        0.13       -0.92      0.80 o 
  -1  -5   5       25.44       27.02      2.11 o 
   0  -5   5        1.17        1.01      1.02 o 
   1  -5   5        3.09        3.84      1.03 o 
   2  -5   5       12.16       14.45      1.90 o 
   3  -5   5        4.28        6.85      3.73 o 
   4  -5   5        0.14       -0.55      2.08 o 
   5  -5   5        1.28        4.03      2.48 o 
  -6  -4   5        4.08        6.10      1.83 o 
  -5  -4   5        0.02       -0.81      0.98 o 
  -4  -4   5       29.06       27.71      2.28 o 
  -3  -4   5       11.26       12.13      2.47 o 
  -2  -4   5       14.43       17.75      1.83 o 
  -1  -4   5        0.44        0.39      0.95 o 
   0  -4   5        0.29        0.44      0.76 o 
   1  -4   5      369.27      347.84      4.64 o 
   2  -4   5        3.21        3.22      1.02 o 
   3  -4   5      225.57      228.90      5.36 o 
   4  -4   5       17.22       24.94      3.56 o 
   5  -4   5        3.11        4.67      2.48 o 
  -7  -3   5        2.43        2.82      2.29 o 
  -6  -3   5        3.44        5.05      1.60 o 
  -5  -3   5        7.75        3.48      1.39 o 
  -4  -3   5       42.01       44.27      2.65 o 
  -3  -3   5       36.77       46.25      2.55 o 
  -2  -3   5       92.29       96.44      3.11 o 
  -1  -3   5        1.24        0.18      0.54 o 
   0  -3   5      128.44      148.84      4.01 o 
   1  -3   5        1.16        1.60      0.78 o 
   2  -3   5        0.42       -0.43      0.78 o 
   3  -3   5      164.73      185.57      4.05 o 
   4  -3   5        0.81       -1.06      1.04 o 
   5  -3   5        4.70        3.50      2.22 o 
   6  -3   5        0.28        2.85      2.40 o 
  -7  -2   5       30.49       34.10      3.30 o 
  -6  -2   5       52.40       50.17      3.11 o 
  -5  -2   5        0.73        1.35      1.27 o 
  -4  -2   5        9.71        7.09      1.40 o 
  -3  -2   5      181.61      195.69      5.00 o 
  -2  -2   5        0.27        0.98      0.81 o 
  -1  -2   5       37.61       44.70      2.05 o 
   0  -2   5        0.03        0.25      0.52 o 
   1  -2   5       50.65       39.93      1.54 o 
   2  -2   5      312.04      298.67      4.04 o 
   3  -2   5        0.94        0.68      1.14 o 
   4  -2   5      160.58      163.07      4.81 o 
   5  -2   5       27.41       39.02      3.01 o 
   6  -2   5        0.31       -1.43      1.68 o 
  -7  -1   5       11.18        8.44      1.90 o 
  -6  -1   5        1.00        1.32      2.68 o 
  -5  -1   5        0.03       -1.07      0.85 o 
  -4  -1   5       28.98       32.86      2.18 o 
  -3  -1   5        0.00       -0.39      0.85 o 
  -2  -1   5        4.62        4.08      1.00 o 
  -1  -1   5       26.74       32.51      2.15 o 
   0  -1   5       28.28       39.02      2.21 o 
   1  -1   5      200.93      217.75      3.48 o 
   2  -1   5        0.21        0.08      0.66 o 
   3  -1   5        8.79        4.89      1.42 o 
   4  -1   5      206.68      221.64      5.56 o 
   5  -1   5       26.46       28.98      4.06 o 
   6  -1   5        5.82        4.07      1.78 o 
  -7   0   5        5.15        2.98      1.50 o 
  -6   0   5      170.41      174.87      6.52 o 
  -5   0   5       44.40       47.61      4.39 o 
  -4   0   5       44.61       44.99      2.40 o 
  -3   0   5        3.49        2.29      0.68 o 
  -2   0   5      412.76      425.13      4.01 o 
  -1   0   5       14.75       17.51      0.97 o 
   0   0   5       57.73       63.08      1.73 o 
   1   0   5       18.39       25.04      1.53 o 
   2   0   5       45.78       48.66      2.35 o 
   3   0   5       26.87       30.18      4.36 o 
   4   0   5        9.12        9.78      1.67 o 
   5   0   5       24.56       23.61      2.49 o 
   6   0   5        8.99        8.68      1.91 o 
  -7   1   5        0.20        2.37      2.03 o 
  -6   1   5       57.90       52.28      4.56 o 
  -5   1   5        3.29        1.92      1.17 o 
  -4   1   5        0.13       -0.20      0.74 o 
  -3   1   5       13.28       12.44      1.06 o 
  -2   1   5      244.47      263.84      2.93 o 
  -1   1   5        7.20        7.93      0.83 o 
   0   1   5       27.05       29.34      2.02 o 
   1   1   5       88.36       92.68      1.96 o 
   2   1   5       19.13       21.67      6.72 o 
   3   1   5       12.82       12.89      1.75 o 
   4   1   5       11.26        7.83      1.54 o 
   5   1   5       53.56       54.46      3.33 o 
   6   1   5       28.14       24.67      2.79 o 
  -7   2   5        9.41       10.12      2.96 o 
  -6   2   5        0.19       -0.57      1.72 o 
  -5   2   5      346.14      322.78      6.36 o 
  -4   2   5        1.84        2.04      0.86 o 
  -3   2   5       18.15       19.40      1.31 o 
  -2   2   5       29.78       36.51      1.35 o 
  -1   2   5      249.32      256.24      5.61 o 
   0   2   5      183.07      181.88      2.96 o 
   1   2   5        3.12        2.56      0.67 o 
   2   2   5       64.86       70.90      2.89 o 
   3   2   5        4.05        3.58      1.24 o 
   4   2   5        0.02        1.54      1.03 o 
   5   2   5       30.94       33.07      4.64 o 
   6   2   5        0.13       -0.26      1.24 o 
  -7   3   5        4.11        2.04      2.08 o 
  -6   3   5        2.85        1.26      1.31 o 
  -5   3   5      169.91      165.54      4.93 o 
  -4   3   5       12.71       11.26      1.77 o 
  -3   3   5       22.21       23.36      1.99 o 
  -2   3   5       15.96       17.53      1.14 o 
  -1   3   5      183.68      172.25      3.11 o 
   0   3   5       43.62       45.43      1.94 o 
   1   3   5       64.59       60.05      2.85 o 
   2   3   5       18.60       18.93      1.91 o 
   3   3   5        4.77        3.44      2.43 o 
   4   3   5        7.57        8.09      1.61 o 
   5   3   5        5.33        2.98      3.53 o 
  -6   4   5        3.39        4.06      1.72 o 
  -5   4   5       11.42        9.23      1.87 o 
  -4   4   5      204.58      197.80     10.64 o 
  -3   4   5        0.16        1.38      1.00 o 
  -2   4   5        5.26        5.40      1.16 o 
  -1   4   5       39.63       38.51      1.80 o 
   0   4   5       52.65       51.90      1.99 o 
   1   4   5       87.41       86.23      3.31 o 
   2   4   5       13.06       10.12      1.64 o 
   3   4   5       43.35       42.30      2.84 o 
   4   4   5        1.30        1.29      1.21 o 
   5   4   5        1.60        1.13      1.45 o 
  -6   5   5        0.42        0.51      1.52 o 
  -5   5   5        4.38        6.54      1.92 o 
  -4   5   5      160.47      159.20      8.08 o 
  -3   5   5        0.50       -0.40      1.05 o 
  -2   5   5       25.01       28.45      2.01 o 
  -1   5   5       31.52       29.44      2.37 o 
   0   5   5       17.28       19.59      1.99 o 
   1   5   5       17.99       16.98      1.97 o 
   2   5   5       11.19       11.47      3.07 o 
   3   5   5        0.05        0.55      1.07 o 
   4   5   5        6.96        6.84      1.70 o 
  -5   6   5        1.40       -0.18      1.72 o 
  -4   6   5       11.57       11.26      2.11 o 
  -3   6   5       32.94       37.49      3.27 o 
  -2   6   5        0.21        1.28      0.94 o 
  -1   6   5        8.24        9.39      1.62 o 
   0   6   5       13.73       12.61      2.53 o 
   1   6   5        7.66        5.22      2.09 o 
   2   6   5       12.80       12.65      5.98 o 
   3   6   5       13.53        6.52      1.70 o 
   4   6   5        8.99       10.06      2.05 o 
  -4   7   5        0.17       -0.88      1.29 o 
  -3   7   5       54.00       65.78      4.08 o 
  -2   7   5        1.15       -0.13      1.17 o 
  -1   7   5        5.30        6.30      1.31 o 
   1   7   5        0.25        0.86      1.66 o 
   2   7   5        1.65        1.13      2.03 o 
  -2   8   5        1.35        0.91      1.37 o 
  -1   8   5        0.17       -0.79      1.37 o 
   0   8   5        2.82        2.75      1.80 o 
  -2  -8   6        7.44        9.37      3.13 o 
   0  -8   6       20.11       19.82      3.91 o 
   1  -8   6       22.84       27.61      4.51 o 
  -4  -7   6        0.19        1.21      2.18 o 
  -3  -7   6        4.84        4.03      1.63 o 
  -2  -7   6        1.37        0.30      1.20 o 
  -1  -7   6       15.19       12.90      3.05 o 
   0  -7   6       20.38       23.55      3.82 o 
   1  -7   6        2.87        4.93      2.39 o 
   2  -7   6        0.32        0.51      2.01 o 
   3  -7   6        0.66        1.30      2.37 o 
  -5  -6   6        5.40        4.31      1.64 o 
  -4  -6   6        0.39        0.42      2.22 o 
  -3  -6   6        0.19        0.40      1.03 o 
  -2  -6   6       32.64       41.14      2.95 o 
  -1  -6   6        4.10        1.12      3.36 o 
   0  -6   6        9.35        8.85      1.55 o 
   1  -6   6       46.51       49.11      4.56 o 
   2  -6   6       50.84       65.18      5.20 o 
   3  -6   6        1.23        3.11      1.66 o 
   4  -6   6        0.15       -1.57      2.22 o 
  -6  -5   6        4.04        2.91      1.69 o 
  -5  -5   6        0.67        1.04      1.29 o 
  -4  -5   6       12.28       13.08      1.97 o 
  -3  -5   6        1.23        1.75      2.38 o 
  -2  -5   6       25.86       29.20      2.39 o 
  -1  -5   6        0.42        3.69      1.12 o 
   0  -5   6       26.12       24.68      2.11 o 
   1  -5   6       56.15       51.30      2.96 o 
   2  -5   6        9.72        8.45      3.12 o 
   3  -5   6        1.05        3.14      1.37 o 
   4  -5   6        0.00        0.65      1.82 o 
  -6  -4   6       28.77       26.84      2.87 o 
  -5  -4   6       21.22       17.99      2.32 o 
  -4  -4   6        8.11        5.49      1.39 o 
  -3  -4   6       25.27       26.42      2.21 o 
  -2  -4   6        2.79        1.20      0.99 o 
  -1  -4   6       86.58       82.62      3.21 o 
   0  -4   6       13.24       11.83      2.98 o 
   1  -4   6        7.66        7.13      1.15 o 
   2  -4   6       74.37       73.56      2.53 o 
   3  -4   6       53.54       49.17      2.33 o 
   4  -4   6        0.01        2.64      2.25 o 
   5  -4   6        0.89        1.77      2.16 o 
  -7  -3   6        8.90        2.19      1.61 o 
  -6  -3   6        1.33        1.55      1.39 o 
  -5  -3   6       20.07       19.71      2.53 o 
  -4  -3   6       16.97       15.88      1.97 o 
  -3  -3   6       44.66       43.00      2.58 o 
  -2  -3   6        6.34        6.00      1.64 o 
  -1  -3   6       46.15       48.20      2.49 o 
   0  -3   6       30.82       31.37      1.52 o 
   1  -3   6       14.16       15.49      1.59 o 
   2  -3   6       37.30       37.10      3.54 o 
   3  -3   6       13.17       10.14      1.76 o 
   4  -3   6        3.41        1.70      2.43 o 
   5  -3   6        1.69        2.95      2.11 o 
  -7  -2   6        6.18        4.65      2.46 o 
  -6  -2   6       28.93       25.98      2.53 o 
  -5  -2   6       74.18       73.03      4.67 o 
  -4  -2   6       31.74       29.46      2.34 o 
  -3  -2   6        5.74        8.41      1.45 o 
  -2  -2   6      115.64      117.84      5.28 o 
  -1  -2   6        3.48        1.82      0.91 o 
   0  -2   6      100.96       97.12      2.22 o 
   1  -2   6      203.24      211.11      3.49 o 
   2  -2   6        0.92        0.84      0.81 o 
   3  -2   6      121.02      113.83      4.56 o 
   4  -2   6       15.46       12.29      1.95 o 
   5  -2   6        2.36        5.34      1.65 o 
  -7  -1   6        0.39        1.02      1.44 o 
  -6  -1   6       20.08       21.09      2.35 o 
  -5  -1   6        0.00       -1.17      0.93 o 
  -4  -1   6       96.63       94.50      3.48 o 
  -3  -1   6      160.56      171.69      4.30 o 
  -2  -1   6      226.88      225.19     11.27 o 
  -1  -1   6        2.65        2.43      0.58 o 
   0  -1   6       53.21       62.84      1.84 o 
   1  -1   6       43.05       34.38      1.50 o 
   2  -1   6        0.64        0.95      1.90 o 
   3  -1   6        0.26        1.32      1.14 o 
   4  -1   6       14.93       14.93      3.66 o 
   5  -1   6        1.11        0.98      1.35 o 
   6  -1   6        1.87        1.32      1.62 o 
  -7   0   6        0.09        0.60      1.28 o 
  -6   0   6       41.95       49.81      3.13 o 
  -5   0   6       65.81       68.52      4.78 o 
  -4   0   6       30.21       27.82      2.14 o 
  -3   0   6       78.97       83.91      3.07 o 
  -2   0   6        0.13       -0.46      0.58 o 
  -1   0   6      106.64      105.08      2.22 o 
   0   0   6        0.09       -0.35      0.52 o 
   1   0   6       22.31       22.59      1.27 o 
   2   0   6      327.50      306.26      5.79 o 
   3   0   6        8.38       11.66      1.75 o 
   4   0   6      116.06      106.45      4.12 o 
   5   0   6        0.18        0.95      1.27 o 
   6   0   6        1.30        0.49      1.49 o 
  -7   1   6       18.15       10.88      3.12 o 
  -6   1   6        7.21        8.58      2.70 o 
  -5   1   6       10.48       11.40      2.18 o 
  -4   1   6        0.02       -0.68      0.95 o 
  -3   1   6      163.31      159.49      3.06 o 
  -2   1   6      174.70      181.66      2.62 o 
  -1   1   6      324.91      328.78      4.07 o 
   0   1   6        7.42       11.17      1.01 o 
   1   1   6       48.67       52.96      1.72 o 
   2   1   6        1.93        4.35      1.47 o 
   3   1   6        0.00       -1.11      0.88 o 
   4   1   6       29.69       32.81      3.79 o 
   5   1   6        3.62        4.54      1.63 o 
  -7   2   6        2.15        3.56      2.47 o 
  -6   2   6       10.55       13.24      3.21 o 
  -5   2   6       87.50       92.15      5.61 o 
  -4   2   6       18.96       19.37      1.52 o 
  -3   2   6        0.23        0.11      0.79 o 
  -2   2   6       88.65      102.61      2.21 o 
  -1   2   6        0.05       -0.85      0.64 o 
   0   2   6       27.47       31.16      1.53 o 
   1   2   6        1.20        3.69      1.20 o 
   2   2   6        0.00       -0.08      0.95 o 
   3   2   6      102.51      103.75      3.93 o 
   4   2   6        1.87        1.71      1.25 o 
   5   2   6       32.94       29.78      2.87 o 
  -7   3   6        6.98        6.93      2.86 o 
  -6   3   6       23.28       12.94      3.12 o 
  -5   3   6        5.76        8.40      1.71 o 
  -4   3   6        0.01       -0.72      1.06 o 
  -3   3   6        0.09       -0.14      1.08 o 
  -2   3   6       28.85       31.49      1.62 o 
  -1   3   6       29.32       33.31      1.71 o 
   0   3   6      105.46       98.77      2.58 o 
   1   3   6        9.14        9.18      1.56 o 
   2   3   6       26.69       26.58      2.30 o 
   3   3   6        1.47        0.99      1.15 o 
   4   3   6        0.01        0.57      1.05 o 
   5   3   6       20.45       24.54      2.83 o 
  -6   4   6        8.98       12.75      2.33 o 
  -5   4   6       51.20       48.63      3.30 o 
  -4   4   6       45.44       51.80      3.96 o 
  -3   4   6        0.00       -0.05      1.03 o 
  -2   4   6        0.06       -0.08      0.73 o 
  -1   4   6       52.16       53.69      2.12 o 
   0   4   6        8.47        9.30      1.51 o 
   1   4   6        7.04        6.95      1.55 o 
   2   4   6        3.01        4.39      1.40 o 
   3   4   6        1.47        0.99      1.19 o 
   4   4   6        9.50       11.16      2.26 o 
   5   4   6        1.59        1.38      1.49 o 
  -5   5   6       27.65       25.50      2.82 o 
  -4   5   6        0.55       -0.76      1.03 o 
  -3   5   6        0.56       -0.69      1.01 o 
  -2   5   6        0.40        0.91      1.06 o 
  -1   5   6        0.03        0.65      1.55 o 
   0   5   6        2.04        2.33      1.86 o 
   1   5   6        4.02        7.31      1.59 o 
   2   5   6        3.50        1.39      1.57 o 
   3   5   6        2.70        1.42      2.11 o 
   4   5   6        2.32        0.49      1.40 o 
  -5   6   6        2.39        1.75      1.40 o 
  -4   6   6       53.63       56.75      8.93 o 
  -3   6   6        9.88       11.92      2.08 o 
  -2   6   6        0.06        1.28      0.99 o 
  -1   6   6        3.68        3.35      1.08 o 
   0   6   6       15.49       13.79      3.11 o 
   1   6   6       10.46        6.04      2.66 o 
   2   6   6        0.61        1.38      1.66 o 
   3   6   6        4.70        4.24      1.68 o 
  -3   7   6        3.24        1.36      1.57 o 
  -2   7   6        0.01        1.33      1.68 o 
  -1   7   6        1.39        0.05      0.96 o 
   0   7   6        0.26        2.03      2.08 o 
   1   7   6        0.76       -0.82      1.49 o 
   2   7   6        0.00       -2.48      1.65 o 
  -3  -7   7        0.02        1.36      2.34 o 
  -2  -7   7        9.55        7.95      1.83 o 
  -1  -7   7        4.82        8.19      2.56 o 
   0  -7   7        1.62        0.18      1.95 o 
   1  -7   7        1.01       -2.07      1.55 o 
   2  -7   7        1.32       -1.52      1.78 o 
  -4  -6   7       13.25       11.90      2.18 o 
  -3  -6   7        6.88        6.46      1.70 o 
  -2  -6   7       65.38       70.89      3.71 o 
  -1  -6   7       17.29       25.06      2.44 o 
   0  -6   7       28.06       32.99      5.71 o 
   1  -6   7       25.72       20.64      3.48 o 
   2  -6   7        0.00        0.52      1.82 o 
   3  -6   7        7.19        2.56      2.17 o 
  -5  -5   7       20.29       22.95      3.35 o 
  -4  -5   7        0.00        0.12      1.19 o 
  -3  -5   7        0.16       -1.79      1.48 o 
  -2  -5   7       30.33       28.89      2.44 o 
  -1  -5   7       19.97       22.64      2.19 o 
   0  -5   7       44.12       54.99      3.70 o 
   1  -5   7       27.84       28.58      2.49 o 
   2  -5   7        4.84        3.43      1.92 o 
   3  -5   7        3.53        3.34      2.31 o 
   4  -5   7        4.13        5.95      2.85 o 
  -6  -4   7       10.58       10.69      3.83 o 
  -5  -4   7       23.32       24.44      2.61 o 
  -4  -4   7       12.31        7.87      1.60 o 
  -3  -4   7       12.84       14.51      3.41 o 
  -2  -4   7       46.35       46.13      2.72 o 
  -1  -4   7       98.32       99.74      5.19 o 
   0  -4   7       75.45       82.82      3.98 o 
   1  -4   7       61.07       66.94      3.98 o 
   2  -4   7       49.02       40.46      2.08 o 
   3  -4   7        2.85        3.73      1.46 o 
   4  -4   7       22.72       19.79      3.37 o 
  -6  -3   7       11.20        9.64      2.04 o 
  -5  -3   7       27.42       27.66      2.64 o 
  -4  -3   7       55.32       61.39      3.24 o 
  -3  -3   7        1.62        1.17      1.02 o 
  -2  -3   7       34.68       27.86      3.63 o 
  -1  -3   7      113.93      105.05      4.23 o 
   0  -3   7       63.24       65.94      3.13 o 
   1  -3   7      124.02      127.49      3.01 o 
   2  -3   7       76.30       69.01      2.41 o 
   3  -3   7        2.09        1.27      1.25 o 
   4  -3   7        3.55        5.37      1.66 o 
   5  -3   7        7.47        6.24      2.70 o 
  -7  -2   7        1.77        1.16      1.56 o 
  -6  -2   7       19.28       17.32      2.39 o 
  -5  -2   7       49.47       48.87      3.59 o 
  -4  -2   7       20.96       17.75      2.09 o 
  -3  -2   7       11.41       10.69      1.63 o 
  -2  -2   7        1.17        0.75      2.11 o 
  -1  -2   7      117.62      127.62      9.29 o 
   0  -2   7       53.52       56.70      2.69 o 
   1  -2   7      188.98      187.96      3.49 o 
   2  -2   7       54.08       51.72      6.22 o 
   3  -2   7       54.99       48.19      2.95 o 
   4  -2   7        7.80        7.86      3.73 o 
   5  -2   7        9.08        6.28      1.81 o 
  -7  -1   7        2.27        2.73      2.14 o 
  -6  -1   7        0.14        0.11      1.23 o 
  -5  -1   7       25.28       25.86      3.01 o 
  -4  -1   7       51.81       47.44      3.65 o 
  -3  -1   7       64.81       68.49      3.04 o 
  -2  -1   7        2.91        3.53      1.21 o 
  -1  -1   7      177.87      157.73      5.07 o 
   0  -1   7       41.27       38.61      1.65 o 
   1  -1   7      100.82      109.54      2.67 o 
   2  -1   7      104.13      101.98      3.58 o 
   3  -1   7       48.13       42.08      2.77 o 
   4  -1   7        0.93       -0.85      1.08 o 
   5  -1   7        0.67       -1.09      1.19 o 
  -7   0   7        0.08       -1.62      1.95 o 
  -6   0   7        0.16        1.80      1.37 o 
  -5   0   7      144.17      135.35      4.47 o 
  -4   0   7       87.13       83.45      3.45 o 
  -3   0   7        2.32        0.97      2.76 o 
  -2   0   7       10.18       13.70      1.69 o 
  -1   0   7       27.04       24.71      3.05 o 
   0   0   7      105.00      113.09      2.58 o 
   1   0   7        3.33        5.07      2.16 o 
   2   0   7       81.06       76.33      3.32 o 
   3   0   7       39.91       36.67      2.66 o 
   4   0   7       30.23       28.04      3.42 o 
   5   0   7        2.17        1.13      1.42 o 
  -7   1   7        0.81       -0.73      2.09 o 
  -6   1   7        5.18        3.53      2.33 o 
  -5   1   7        0.08        0.06      1.05 o 
  -4   1   7       32.75       32.57      2.41 o 
  -3   1   7        4.13        3.65      1.22 o 
  -2   1   7       44.54       48.63      3.02 o 
  -1   1   7        0.10       -0.08      0.68 o 
   0   1   7      133.87      131.05      2.98 o 
   1   1   7        1.06        1.52      1.10 o 
   2   1   7       50.48       46.86      2.76 o 
   3   1   7       25.24       28.70      2.47 o 
   4   1   7       18.14       18.55      2.35 o 
   5   1   7        1.02        3.30      1.59 o 
  -7   2   7        0.42        2.20      2.34 o 
  -6   2   7        0.24        3.29      2.11 o 
  -5   2   7       11.10       10.62      2.77 o 
  -4   2   7      232.25      226.11      8.26 o 
  -3   2   7       57.03       60.96      2.93 o 
  -2   2   7        0.03       -0.76      0.65 o 
  -1   2   7       52.79       55.44      2.51 o 
   0   2   7        1.44        2.17      0.85 o 
   1   2   7       31.83       29.75      3.52 o 
   2   2   7        9.01        5.74      1.86 o 
   3   2   7        3.68        2.70      1.24 o 
   4   2   7       30.10       27.58      8.37 o 
   5   2   7        8.22        7.55      1.87 o 
  -6   3   7        0.47        0.83      1.94 o 
  -5   3   7       11.09       11.16      2.86 o 
  -4   3   7        0.63        0.97      1.08 o 
  -3   3   7       29.18       33.40      2.45 o 
  -2   3   7       22.59       26.59      1.49 o 
  -1   3   7       28.06       29.51      2.08 o 
   0   3   7        5.80        5.61      1.33 o 
   1   3   7       43.69       51.74      2.91 o 
   2   3   7        1.41        1.41      1.26 o 
   3   3   7       15.16       13.29      2.57 o 
   4   3   7        0.04       -0.16      1.19 o 
  -6   4   7        0.00       -1.10      2.00 o 
  -5   4   7        4.31        7.41      2.71 o 
  -4   4   7       24.95       21.14      2.52 o 
  -3   4   7       91.88       96.80      3.86 o 
  -2   4   7       13.38       18.50      2.70 o 
  -1   4   7        0.53       -0.35      1.00 o 
   0   4   7       16.70       16.66      1.93 o 
   1   4   7        1.01        1.25      1.17 o 
   2   4   7        1.93        3.02      1.36 o 
   3   4   7        9.27        7.78      1.84 o 
   4   4   7        0.00       -0.39      1.25 o 
  -5   5   7        0.19        0.73      1.25 o 
  -4   5   7        6.55        5.49      1.57 o 
  -3   5   7        0.97        1.84      1.25 o 
  -2   5   7       12.90       12.09      1.64 o 
  -1   5   7       14.58       16.90      3.39 o 
   0   5   7       11.63        7.90      2.46 o 
   1   5   7        4.46        3.03      1.47 o 
   2   5   7       17.20       19.35      2.44 o 
   3   5   7        0.46       -1.74      1.59 o 
  -4   6   7        7.11       10.21      2.14 o 
  -3   6   7        9.09        9.23      1.96 o 
  -2   6   7       13.09       16.99      2.57 o 
  -1   6   7        5.04        3.84      3.14 o 
   0   6   7        2.36        2.85      2.33 o 
   1   6   7        3.16        1.72      2.17 o 
   2   6   7        1.24        1.18      1.96 o 
  -2   7   7        0.77       -0.31      1.48 o 
  -1   7   7        2.65        4.55      1.76 o 
   0   7   7        1.69        0.92      2.39 o 
  -2  -7   8        1.03        1.23      1.44 o 
  -1  -7   8        0.41       -0.27      1.52 o 
   0  -7   8        6.12        4.37      2.14 o 
  -4  -6   8        1.04        1.10      1.34 o 
  -3  -6   8       53.28       59.02      3.73 o 
  -2  -6   8       32.16       33.77      2.98 o 
  -1  -6   8       11.88       13.41      2.03 o 
   0  -6   8        3.23        4.57      1.34 o 
   1  -6   8        0.72        1.43      1.61 o 
   2  -6   8        9.99        8.38      2.83 o 
  -5  -5   8        0.04        0.31      1.33 o 
  -4  -5   8        0.83        0.51      1.24 o 
  -3  -5   8        4.32        4.05      1.56 o 
  -2  -5   8       44.04       42.62      3.89 o 
  -1  -5   8        3.04        1.33      1.10 o 
   0  -5   8        0.05       -1.06      0.78 o 
   1  -5   8        2.07        1.56      1.06 o 
   2  -5   8        0.02        1.00      1.18 o 
  -6  -4   8        9.54        9.24      3.18 o 
  -5  -4   8       10.59       13.48      2.27 o 
  -4  -4   8       21.89       20.82      2.39 o 
  -3  -4   8        4.94        6.84      3.49 o 
  -2  -4   8      216.75      207.27      5.54 o 
  -1  -4   8       33.95       30.23      2.35 o 
   0  -4   8       21.35       24.71      5.69 o 
   1  -4   8       20.05       13.70      1.79 o 
   2  -4   8        0.81        0.38      1.61 o 
   3  -4   8        4.74        7.23      1.94 o 
   4  -4   8        8.64       11.64      3.07 o 
  -6  -3   8        2.75        1.21      1.75 o 
  -5  -3   8        8.05        6.74      1.83 o 
  -4  -3   8        0.12       -0.78      0.99 o 
  -3  -3   8       18.03       21.35      2.15 o 
  -2  -3   8        7.62        9.08      1.63 o 
  -1  -3   8       21.19       14.12      1.80 o 
   0  -3   8        2.29        2.84      1.03 o 
   1  -3   8        3.12        7.54      2.06 o 
   2  -3   8        4.25        6.74      2.51 o 
   3  -3   8        2.81        3.80      1.51 o 
   4  -3   8        1.29        0.24      1.35 o 
  -6  -2   8        1.40        2.00      1.49 o 
  -5  -2   8       61.12       56.63      3.49 o 
  -4  -2   8        0.17        0.09      1.09 o 
  -3  -2   8      123.16      124.40      6.29 o 
  -2  -2   8        0.24       -0.66      0.79 o 
  -1  -2   8      404.24      381.60      6.70 o 
   0  -2   8       32.25       32.67      2.28 o 
   1  -2   8       54.25       58.51      3.44 o 
   2  -2   8       39.28       30.79      5.61 o 
   3  -2   8        2.58        3.28      2.12 o 
   4  -2   8        1.80        0.87      1.73 o 
  -6  -1   8        4.62        3.85      2.51 o 
  -5  -1   8       14.74       18.61      2.22 o 
  -4  -1   8       48.07       54.04      3.20 o 
  -3  -1   8        0.45       -0.44      0.96 o 
  -2  -1   8       24.60       25.22      4.03 o 
  -1  -1   8      168.95      175.15      4.52 o 
   0  -1   8        7.43        4.71      1.61 o 
   1  -1   8       39.94       49.40      2.70 o 
   2  -1   8       35.58       39.59      2.69 o 
   3  -1   8       11.50       11.87      1.91 o 
   4  -1   8        3.16        1.95      1.41 o 
   5  -1   8        0.96        1.04      1.53 o 
  -6   0   8        2.09        2.42      1.51 o 
  -5   0   8        0.55        1.69      1.32 o 
  -4   0   8      120.59      116.38      4.13 o 
  -3   0   8       26.56       32.54      2.35 o 
  -2   0   8      127.29      124.65      3.90 o 
  -1   0   8       23.97       28.82      3.08 o 
   0   0   8      257.68      258.34      4.16 o 
   1   0   8       66.73       70.42      3.14 o 
   2   0   8       81.05       79.05      3.44 o 
   3   0   8       35.46       35.69      3.92 o 
   4   0   8        0.06        1.18      1.42 o 
   5   0   8        6.43        9.69      2.28 o 
  -6   1   8        0.21        1.75      2.17 o 
  -5   1   8       24.11       23.43      2.39 o 
  -4   1   8       64.81       63.79      3.21 o 
  -3   1   8      108.30      114.68      3.92 o 
  -2   1   8        9.85        9.09      1.65 o 
  -1   1   8        1.93        1.02      0.90 o 
   0   1   8      228.38      226.91      3.93 o 
   1   1   8       14.28       16.44      1.90 o 
   2   1   8       41.95       46.05      2.96 o 
   3   1   8       34.11       33.65      6.07 o 
   4   1   8        4.41        5.61      1.70 o 
  -6   2   8        3.59        6.06      2.47 o 
  -5   2   8        1.83        1.92      1.83 o 
  -4   2   8       23.70       27.20      3.63 o 
  -3   2   8       65.91       60.11      6.88 o 
  -2   2   8       31.64       35.35      1.89 o 
  -1   2   8       15.43       15.55      1.46 o 
   0   2   8       49.58       56.38      3.42 o 
   1   2   8       72.95       73.12      3.31 o 
   2   2   8       49.96       52.87      3.21 o 
   3   2   8       56.03       51.39      3.35 o 
   4   2   8       16.98        9.46      4.72 o 
  -6   3   8        1.75        2.90      2.43 o 
  -5   3   8        0.38        0.90      1.66 o 
  -4   3   8       24.71       29.04      3.87 o 
  -3   3   8       80.77       83.82      3.49 o 
  -2   3   8       65.15       66.97      2.29 o 
  -1   3   8        8.78        9.39      1.29 o 
   0   3   8       27.22       28.71      2.36 o 
   1   3   8       58.79       57.52      3.17 o 
   2   3   8       18.03       20.54      2.39 o 
   3   3   8       10.81        9.38      3.84 o 
   4   3   8       11.11        9.55      2.10 o 
  -5   4   8        2.47        2.34      1.79 o 
  -4   4   8       28.43       24.05      5.87 o 
  -3   4   8       39.83       44.82      3.18 o 
  -2   4   8       10.53        9.87      2.23 o 
  -1   4   8        2.23        1.61      0.96 o 
   0   4   8        0.14       -0.37      1.07 o 
   1   4   8       19.15       20.38      4.92 o 
   2   4   8        7.97        5.91      1.71 o 
   3   4   8       11.81       11.78      2.21 o 
  -5   5   8        0.79        1.47      1.96 o 
  -4   5   8        0.04        0.81      2.51 o 
  -3   5   8        7.13        6.13      1.64 o 
  -2   5   8       23.17       25.19      2.09 o 
  -1   5   8       13.53       11.73      2.94 o 
   0   5   8        1.12       -0.19      1.52 o 
   1   5   8       20.55       18.71      2.42 o 
   2   5   8        6.22        6.07      1.81 o 
  -3   6   8       29.38       33.99      3.17 o 
  -2   6   8       15.77       15.17      1.95 o 
  -1   6   8        1.10        2.72      1.54 o 
   0   6   8        0.07        0.69      2.03 o 
   1   6   8        0.01       -2.17      1.87 o 
  -3  -6   9        4.94        5.45      1.70 o 
  -2  -6   9       14.97       14.89      2.24 o 
  -1  -6   9        0.82        0.62      1.16 o 
   0  -6   9        5.02       10.50      3.91 o 
   1  -6   9        0.39        0.62      1.62 o 
  -4  -5   9        0.39        2.34      1.52 o 
  -3  -5   9       55.84       57.44      3.71 o 
  -2  -5   9        2.54        2.96      3.65 o 
  -1  -5   9       20.21       22.99      2.43 o 
   0  -5   9        9.64       10.82      1.81 o 
   1  -5   9       24.81       25.59      5.58 o 
  -5  -4   9        7.25        8.33      3.72 o 
  -4  -4   9        1.15        1.56      1.40 o 
  -3  -4   9       26.11       24.29      2.45 o 
  -2  -4   9       33.09       29.17      2.59 o 
  -1  -4   9       48.10       47.28      3.01 o 
   0  -4   9        1.79        1.61      1.34 o 
   1  -4   9       15.57       20.11      2.16 o 
   2  -4   9       11.29       10.90      2.87 o 
   3  -4   9        3.77        8.24      2.79 o 
  -6  -3   9        1.76        1.06      1.62 o 
  -5  -3   9        4.76        5.62      1.78 o 
  -4  -3   9        6.31        4.32      1.56 o 
  -3  -3   9        2.30        2.94      1.27 o 
  -2  -3   9      168.87      166.60      5.79 o 
  -1  -3   9       36.99       29.96      2.43 o 
   0  -3   9       12.81       12.09      1.78 o 
   1  -3   9       29.06       29.93      3.79 o 
   2  -3   9       27.54       25.22      3.70 o 
   3  -3   9        1.17       -0.26      2.11 o 
  -6  -2   9        1.08        2.51      1.62 o 
  -5  -2   9       26.98       25.93      2.77 o 
  -4  -2   9        5.98        9.88      1.81 o 
  -3  -2   9        4.45        5.94      1.51 o 
  -2  -2   9      149.54      142.67      4.51 o 
  -1  -2   9       57.63       48.00      2.81 o 
   0  -2   9       46.07       42.92      2.65 o 
   1  -2   9        6.21        6.00      2.38 o 
   2  -2   9        8.41        6.27      1.55 o 
   3  -2   9       25.61       30.76      2.88 o 
   4  -2   9        6.85        9.77      2.13 o 
  -6  -1   9       16.80       21.40      2.71 o 
  -5  -1   9        0.28       -0.19      1.24 o 
  -4  -1   9        3.17        3.64      1.36 o 
  -3  -1   9        0.35        0.36      1.05 o 
  -2  -1   9       13.02        9.87      1.68 o 
  -1  -1   9      151.74      139.43      4.37 o 
   0  -1   9       59.11       61.95      3.06 o 
   1  -1   9        2.73        4.49      2.32 o 
   2  -1   9       14.63       12.78      2.01 o 
   3  -1   9        4.64        2.43      3.94 o 
   4  -1   9        0.03        1.44      2.18 o 
  -6   0   9        8.58       11.98      2.18 o 
  -5   0   9        3.72        2.17      1.34 o 
  -4   0   9       55.32       52.04      5.08 o 
  -3   0   9        9.69       15.80      3.57 o 
  -2   0   9       25.75       27.13      2.40 o 
  -1   0   9      298.72      275.24      5.89 o 
   0   0   9       35.83       40.43      4.24 o 
   1   0   9       24.85       25.71      2.28 o 
   2   0   9       12.59        8.26      3.31 o 
   3   0   9        0.17        1.03      1.27 o 
   4   0   9       11.06       12.18      2.33 o 
  -6   1   9        1.60        1.04      2.27 o 
  -5   1   9       14.56       14.63      2.10 o 
  -4   1   9        1.28        0.14      1.10 o 
  -3   1   9        0.23        0.51      1.05 o 
  -2   1   9        9.61       10.89      3.64 o 
  -1   1   9        0.13       -1.28      1.16 o 
   0   1   9       34.24       32.83      2.39 o 
   1   1   9       21.25       19.06      2.17 o 
   2   1   9        3.85        2.95      1.40 o 
   3   1   9        0.12        1.15      1.43 o 
   4   1   9        0.01       -0.13      1.50 o 
  -6   2   9        0.92        1.69      2.17 o 
  -5   2   9       16.03       20.61      3.70 o 
  -4   2   9       31.48       30.46      3.98 o 
  -3   2   9       14.85       10.81      2.36 o 
  -2   2   9       66.53       68.67      3.16 o 
  -1   2   9        6.56        6.14      1.23 o 
   0   2   9      198.14      195.69      5.27 o 
   1   2   9       18.72       13.65      3.40 o 
   2   2   9       21.16       26.78      2.76 o 
   3   2   9       14.29       12.69      2.24 o 
  -5   3   9        0.31       -0.81      1.39 o 
  -4   3   9       12.72       13.22      2.95 o 
  -3   3   9       19.47       16.74      3.12 o 
  -2   3   9        0.12       -0.37      1.00 o 
  -1   3   9        6.34        4.55      1.44 o 
   0   3   9       11.89        8.88      2.45 o 
   1   3   9        1.67       -0.48      2.20 o 
   2   3   9        1.68       -0.11      1.38 o 
   3   3   9        5.35        5.60      1.81 o 
  -5   4   9        2.45        4.83      2.09 o 
  -4   4   9        3.63        4.33      2.13 o 
  -3   4   9       31.97       34.16      2.79 o 
  -2   4   9        0.40        1.23      0.88 o 
  -1   4   9       41.94       42.95      4.25 o 
   0   4   9        1.77        1.90      1.82 o 
   1   4   9       64.35       65.45      5.35 o 
   2   4   9        9.81        9.04      2.22 o 
  -4   5   9        3.01        5.39      2.26 o 
  -3   5   9       14.92       18.17      2.49 o 
  -2   5   9       28.39       24.64      2.12 o 
  -1   5   9        0.31        2.40      2.20 o 
   0   5   9        0.03        0.32      2.07 o 
   1   5   9       10.57       13.57      3.29 o 
  -1   6   9        2.15        2.24      1.49 o 
  -3  -5  10        2.24        0.11      1.18 o 
  -2  -5  10        2.69        1.54      2.04 o 
  -1  -5  10        0.48        0.92      1.88 o 
   0  -5  10        1.45        3.31      2.41 o 
   1  -5  10        1.97        1.68      2.05 o 
  -4  -4  10        1.60       -0.53      1.02 o 
  -3  -4  10        2.24        3.27      1.44 o 
  -2  -4  10        0.43        1.67      1.18 o 
  -1  -4  10        1.89        2.52      3.13 o 
   0  -4  10        3.10        3.40      2.14 o 
   1  -4  10        0.22        5.22      2.27 o 
   2  -4  10        4.73       12.42      3.24 o 
  -5  -3  10        0.77       -0.06      1.43 o 
  -4  -3  10        1.49        3.17      3.06 o 
  -3  -3  10       18.82       17.26      2.43 o 
  -2  -3  10        0.34       -0.07      0.94 o 
  -1  -3  10       23.87       25.09      2.43 o 
   0  -3  10        1.12        3.41      1.28 o 
   1  -3  10        4.40        1.55      1.96 o 
   2  -3  10        1.93        0.97      1.94 o 
  -5  -2  10        0.04       -0.24      1.31 o 
  -4  -2  10       23.83       20.51      2.66 o 
  -3  -2  10        7.69        5.26      3.18 o 
  -2  -2  10        0.35        0.43      1.73 o 
  -1  -2  10       13.97       12.52      1.87 o 
   0  -2  10        8.47        6.56      2.70 o 
   1  -2  10       10.88       17.06      3.46 o 
   2  -2  10        0.11        1.75      2.18 o 
   3  -2  10        2.34        8.86      3.00 o 
  -5  -1  10        7.33        3.86      1.54 o 
  -4  -1  10       11.19       11.51      1.99 o 
  -3  -1  10        2.61        1.54      1.25 o 
  -2  -1  10       83.39       76.76      5.33 o 
  -1  -1  10        4.82        3.94      1.31 o 
   0  -1  10       45.68       44.52      4.59 o 
   1  -1  10        0.75        0.78      1.90 o 
   2  -1  10       22.95       29.97      4.44 o 
   3  -1  10        0.42       -0.15      1.41 o 
  -5   0  10        0.02        1.53      1.32 o 
  -4   0  10        6.84        6.79      1.74 o 
  -3   0  10       31.34       27.17      3.22 o 
  -2   0  10       30.05       30.38      2.51 o 
  -1   0  10        5.70        1.21      1.27 o 
   0   0  10       41.36       42.30      4.55 o 
   1   0  10        6.17        6.91      2.83 o 
   2   0  10        9.98        8.03      1.87 o 
   3   0  10        1.62        5.35      1.69 o 
  -5   1  10        6.32        7.38      2.57 o 
  -4   1  10        9.38       12.98      3.20 o 
  -3   1  10       17.79       16.24      2.20 o 
  -2   1  10        0.00       -0.56      0.96 o 
  -1   1  10      126.62      115.21      6.22 o 
   0   1  10       18.13       16.89      3.44 o 
   1   1  10       28.87       29.03      2.64 o 
   2   1  10        6.01        6.92      1.84 o 
   3   1  10       12.14       14.06      2.34 o 
  -5   2  10        6.89        9.56      3.08 o 
  -4   2  10        6.03        7.94      2.53 o 
  -3   2  10        7.76        9.94      1.90 o 
  -2   2  10        6.73        5.30      1.53 o 
  -1   2  10       52.88       51.45      4.67 o 
   0   2  10       18.53       15.44      2.06 o 
   1   2  10       21.49       22.45      2.54 o 
   2   2  10        2.41        2.62      1.57 o 
   3   2  10        1.90        0.70      1.62 o 
  -5   3  10       11.95       10.53      3.16 o 
  -4   3  10        1.69        4.04      2.17 o 
  -3   3  10        4.42        6.21      2.48 o 
  -2   3  10        4.80        2.00      1.68 o 
  -1   3  10        1.69        1.73      1.31 o 
   0   3  10       55.25       55.66      3.41 o 
   1   3  10       15.37       13.39      2.28 o 
   2   3  10        9.45        9.14      2.08 o 
  -4   4  10        0.47        1.57      1.94 o 
  -3   4  10        8.53       11.14      2.68 o 
  -1   4  10        0.02        0.65      1.75 o 
   0   4  10       43.13       38.96      4.35 o 
   1   4  10       12.67        9.50      2.17 o 
  -2   5  10        0.33       -0.43      2.08 o 
  -1   5  10        0.16        0.40      2.17 o 
  -3  -4  11        8.94       10.29      2.11 o 
  -2  -4  11        9.04       10.73      4.87 o 
  -1  -4  11        2.45        2.47      2.07 o 
   0  -4  11       13.92       18.07      2.39 o 
  -4  -3  11        3.26        3.38      1.57 o 
  -3  -3  11        4.69        4.11      1.48 o 
  -2  -3  11        0.36        0.42      1.10 o 
  -1  -3  11       10.52        8.37      1.76 o 
   0  -3  11       27.50       26.30      4.08 o 
   1  -3  11        6.24        7.47      2.99 o 
  -4  -2  11        0.00        1.32      1.39 o 
  -3  -2  11        0.19        1.63      1.26 o 
  -2  -2  11       25.88       30.06      5.30 o 
  -1  -2  11        8.09       10.71      1.90 o 
   0  -2  11        0.41        2.77      1.96 o 
   1  -2  11        6.18        7.86      2.72 o 
   2  -2  11        0.63       -0.17      2.21 o 
  -5  -1  11        0.04        2.31      1.55 o 
  -4  -1  11        1.58        1.79      1.32 o 
  -3  -1  11        4.79        4.89      1.76 o 
  -2  -1  11        2.39        3.77      1.44 o 
  -1  -1  11        0.11        0.22      1.16 o 
   0  -1  11        1.99        3.47      2.35 o 
   1  -1  11       24.04       37.72      4.69 o 
   2  -1  11        4.17        3.82      2.69 o 
  -5   0  11        4.65        7.15      1.91 o 
  -4   0  11        1.96        1.59      1.39 o 
  -3   0  11        1.46       -1.59      1.06 o 
  -2   0  11        0.54        1.73      1.27 o 
  -1   0  11       15.69       15.92      3.29 o 
   0   0  11        0.29        2.21      2.07 o 
   1   0  11        0.56        1.90      2.43 o 
   2   0  11        1.62       -1.72      2.17 o 
  -4   1  11        2.12        4.24      1.51 o 
  -3   1  11        0.09       -0.41      1.25 o 
  -2   1  11        6.68        5.18      1.66 o 
  -1   1  11        0.08        1.22      1.98 o 
   0   1  11        4.04        2.75      2.25 o 
   1   1  11        0.12       -2.65      1.77 o 
   2   1  11        3.78        2.34      1.71 o 
  -4   2  11        2.39        6.82      2.68 o 
  -3   2  11       10.82        8.98      1.85 o 
  -2   2  11        7.45        5.55      2.33 o 
  -1   2  11        0.19        2.34      2.17 o 
   0   2  11        0.13       -1.64      2.05 o 
   1   2  11        0.74        0.67      1.38 o 
  -3   3  11        4.65        4.67      2.20 o 
  -1   3  11       11.05        4.61      2.48 o 
   0   3  11        0.21       -0.22      1.30 o 
   1   3  11        6.13        5.39      1.95 o 
  -2  -3  12        0.26        0.25      1.26 o 
  -1  -3  12        8.87        9.85      1.94 o 
  -3  -2  12        0.15        0.28      1.47 o 
  -2  -2  12        3.44        4.69      1.60 o 
  -1  -2  12       18.17       16.57      3.44 o 
   0  -2  12       23.03       33.10      4.50 o 
  -3  -1  12        6.98       10.62      1.94 o 
  -2  -1  12        0.75        0.89      1.34 o 
  -1  -1  12       11.37       14.75      3.46 o 
   0  -1  12       10.48       15.50      3.63 o 
  -3   0  12        2.55        3.00      1.81 o 
  -2   0  12        0.78        1.86      1.33 o 
  -1   0  12       12.76        9.58      2.94 o 
   0   0  12       12.22       13.53      3.50 o 
  -3   1  12        2.09        3.71      1.62 o 
  -2   1  12        5.54        4.57      2.59 o 
  -1   1  12        1.20       -0.27      2.04 o 
   0   1  12       12.53       19.19      3.96 o 
  -2   2  12        1.55        4.94      2.52 o 
  -1   2  12        5.66        2.30      2.46 o 
                                                 
